# Supplementary material for: Analysis of a transgenic Oct4 enhancer reveals high fidelity long-range chromosomal interactions
Source: Sci Rep. 2015 Oct 5;5:14558. doi: 10.1038/srep14558 (PMC4592970; doi:10.1038/srep14558)
Supplement: Supplementary Table 1 [file srep14558-s2.xlsx]

## Sheet: MES-1
chromosome	start	end
chr1	35890328	35890348
chr1	36143212	36143232
chr1	36659430	36659450
chr1	36717561	36717581
chr1	36785804	36785824
chr1	37225561	37225581
chr1	37714730	37714750
chr1	38595078	38595098
chr1	38600615	38600635
chr1	38636116	38636136
chr1	38637424	38637444
chr1	39376184	39376204
chr1	39414760	39414780
chr1	39830230	39830250
chr1	57615326	57615346
chr1	58393084	58393104
chr1	58480435	58480455
chr1	58536758	58536778
chr1	58618981	58619001
chr1	58746141	58746161
chr1	58760675	58760695
chr1	59019827	59019847
chr1	59920269	59920289
chr1	89071198	89071218
chr1	89154144	89154164
chr1	89271993	89272013
chr1	90036124	90036144
chr1	90574401	90574421
chr1	90584663	90584683
chr1	90785121	90785141
chr1	90957632	90957652
chr1	126817030	126817050
chr1	126860421	126860441
chr1	127547324	127547344
chr1	127649632	127649652
chr1	127685551	127685571
chr1	128304159	128304179
chr1	128387366	128387386
chr1	131661852	131661872
chr1	132138115	132138135
chr1	132431650	132431670
chr1	132885300	132885320
chr1	132912024	132912044
chr1	133053042	133053062
chr1	133069592	133069612
chr1	133617556	133617576
chr1	133941658	133941678
chr1	134130961	134130981
chr1	134445440	134445460
chr1	152350240	152350260
chr1	152696422	152696442
chr1	152926414	152926434
chr1	153338795	153338815
chr1	153545833	153545853
chr1	153674410	153674430
chr1	153754270	153754290
chr1	180712410	180712430
chr1	180803778	180803798
chr1	181686236	181686256
chr1	181901122	181901142
chr1	182332663	182332683
chr1	182504055	182504075
chr1	182504663	182504683
chr1	182504908	182504928
chr1	182553296	182553316
chr1	182907416	182907436
chr1	183413444	183413464
chr1	183782690	183782710
chr10	12278599	12278619
chr10	12399377	12399397
chr10	12915516	12915536
chr10	13116925	13116945
chr10	13436563	13436583
chr10	13518279	13518299
chr10	13662179	13662199
chr10	13804946	13804966
chr10	14084191	14084211
chr10	14744463	14744483
chr10	39327471	39327491
chr10	39532141	39532161
chr10	39698480	39698500
chr10	40314541	40314561
chr10	40617645	40617665
chr10	40643907	40643927
chr10	40911953	40911973
chr10	41293620	41293640
chr10	58615784	58615804
chr10	58795948	58795968
chr10	58812666	58812686
chr10	58975218	58975238
chr10	59080464	59080484
chr10	59175589	59175609
chr10	59246329	59246349
chr10	59442437	59442457
chr10	59876360	59876380
chr10	59943181	59943201
chr10	60003038	60003058
chr10	60394241	60394261
chr10	60942493	60942513
chr10	66481909	66481929
chr10	67053556	67053576
chr10	67095224	67095244
chr10	67379798	67379818
chr10	67501811	67501831
chr10	67852453	67852473
chr10	68022764	68022784
chr10	91100403	91100423
chr10	91579864	91579884
chr10	91830938	91830958
chr10	91886244	91886264
chr10	92068632	92068652
chr10	92164412	92164432
chr10	92374650	92374670
chr10	93064682	93064702
chr10	93353648	93353668
chr10	93434663	93434683
chr10	93600478	93600498
chr10	93690307	93690327
chr10	94008939	94008959
chr10	94390540	94390560
chr10	120388047	120388067
chr10	120512346	120512366
chr10	120559493	120559513
chr10	121218880	121218900
chr10	121297928	121297948
chr10	121596411	121596431
chr10	121848717	121848737
chr10	122065074	122065094
chr10	122248638	122248658
chr11	7139361	7139381
chr11	7192130	7192150
chr11	7602650	7602670
chr11	7696901	7696921
chr11	8210036	8210056
chr11	8564413	8564433
chr11	8612919	8612939
chr11	8638970	8638990
chr11	62043082	62043102
chr11	62153418	62153438
chr11	62632114	62632134
chr11	62989340	62989360
chr11	63258994	63259014
chr11	63316251	63316271
chr11	63520426	63520446
chr11	63717245	63717265
chr11	63884065	63884085
chr11	83813940	83813960
chr11	83932582	83932602
chr11	84173025	84173045
chr11	84611411	84611431
chr11	84800879	84800899
chr11	84822247	84822267
chr11	85137920	85137940
chr11	85264736	85264756
chr11	85826770	85826790
chr11	103228602	103228622
chr11	104022771	104022791
chr11	104056151	104056171
chr11	104350495	104350515
chr11	104479637	104479657
chr11	104552207	104552227
chr11	104591419	104591439
chr11	105437745	105437765
chr11	105569475	105569495
chr11	113940793	113940813
chr11	114374048	114374068
chr11	114685067	114685087
chr11	114852366	114852386
chr11	115306414	115306434
chr11	115352845	115352865
chr11	115499909	115499929
chr11	115798600	115798620
chr11	115986094	115986114
chr11	115996910	115996930
chr11	116158131	116158151
chr11	116427045	116427065
chr11	118026624	118026644
chr11	118095492	118095512
chr11	118197679	118197699
chr11	118323276	118323296
chr11	118972132	118972152
chr11	119261630	119261650
chr11	119334906	119334926
chr11	119345288	119345308
chr11	119551371	119551391
chr11	119899938	119899958
chr11	120252315	120252335
chr11	120432774	120432794
chr11	120544998	120545018
chr11	120687694	120687714
chr11	121108190	121108210
chr12	75145177	75145197
chr12	75295066	75295086
chr12	75350043	75350063
chr12	75920774	75920794
chr12	76455448	76455468
chr12	76506886	76506906
chr12	76547983	76548003
chr12	76605411	76605431
chr12	82066106	82066126
chr12	82201288	82201308
chr12	82415337	82415357
chr12	82419176	82419196
chr12	82669972	82669992
chr12	83248297	83248317
chr12	83258548	83258568
chr12	83372432	83372452
chr12	83740376	83740396
chr12	83890356	83890376
chr12	84475538	84475558
chr12	84496473	84496493
chr12	84515694	84515714
chr12	84878120	84878140
chr12	85105482	85105502
chr12	85145126	85145146
chr12	85500713	85500733
chr12	85686030	85686050
chr12	86304790	86304810
chr12	86424609	86424629
chr12	86525792	86525812
chr12	86620852	86620872
chr12	86687932	86687952
chr12	87160412	87160432
chr12	87285323	87285343
chr12	88884498	88884518
chr12	89504904	89504924
chr12	89704193	89704213
chr12	89739416	89739436
chr12	89753646	89753666
chr12	90251284	90251304
chr12	90617841	90617861
chr12	90653479	90653499
chr12	91024348	91024368
chr12	91536580	91536600
chr12	109881534	109881554
chr12	110226337	110226357
chr12	110398835	110398855
chr12	110404435	110404455
chr12	110511444	110511464
chr12	110935485	110935505
chr12	111247061	111247081
chr12	111387088	111387108
chr12	111413247	111413267
chr13	36747935	36747955
chr13	36926819	36926839
chr13	36941369	36941389
chr13	37628919	37628939
chr13	38022329	38022349
chr13	38055380	38055400
chr13	38283200	38283220
chr13	38396047	38396067
chr13	50489810	50489830
chr13	51162966	51162986
chr13	51222665	51222685
chr13	51241741	51241761
chr13	51410422	51410442
chr13	51422978	51422998
chr13	51854188	51854208
chr13	53257608	53257628
chr13	54089461	54089481
chr13	54197621	54197641
chr13	54260694	54260714
chr13	54281791	54281811
chr13	54445877	54445897
chr13	54813725	54813745
chr13	54988747	54988767
chr13	55084820	55084840
chr13	93864270	93864290
chr13	94096938	94096958
chr13	94852188	94852208
chr13	94874984	94875004
chr13	94899635	94899655
chr13	95151825	95151845
chr13	95418541	95418561
chr13	95635592	95635612
chr13	95672697	95672717
chr14	19025148	19025168
chr14	19417624	19417644
chr14	19417904	19417924
chr14	19419433	19419453
chr14	19751641	19751661
chr14	20024598	20024618
chr14	20253446	20253466
chr14	20372426	20372446
chr14	20438983	20439003
chr14	20518409	20518429
chr14	27825689	27825709
chr14	28435445	28435465
chr14	28534992	28535012
chr14	28810297	28810317
chr14	28955108	28955128
chr14	29195394	29195414
chr14	29616693	29616713
chr14	30249253	30249273
chr14	30559844	30559864
chr14	30680061	30680081
chr14	30948092	30948112
chr14	31160457	31160477
chr14	31817932	31817952
chr14	31874728	31874748
chr14	31946605	31946625
chr14	32291569	32291589
chr14	32568834	32568854
chr14	32707684	32707704
chr14	32772705	32772725
chr14	33476196	33476216
chr14	55620826	55620846
chr14	55878183	55878203
chr14	56312463	56312483
chr14	56561648	56561668
chr14	57023527	57023547
chr14	57403766	57403786
chr14	57411721	57411741
chr14	57548597	57548617
chr14	73378068	73378088
chr14	73506201	73506221
chr14	73811897	73811917
chr14	73904656	73904676
chr14	74370722	74370742
chr14	74875304	74875324
chr14	75035146	75035166
chr14	75190802	75190822
chr14	75301211	75301231
chr14	117871589	117871609
chr14	117950564	117950584
chr14	117994398	117994418
chr14	118369027	118369047
chr14	118814966	118814986
chr14	119035569	119035589
chr14	119401144	119401164
chr15	12261207	12261227
chr15	12496559	12496579
chr15	12798582	12798602
chr15	12823317	12823337
chr15	12904243	12904263
chr15	13256249	13256269
chr15	13741312	13741332
chr15	76888674	76888694
chr15	76956754	76956774
chr15	77751413	77751433
chr15	77804630	77804650
chr15	78496935	78496955
chr15	78547838	78547858
chr15	78648965	78648985
chr15	78682551	78682571
chr15	78781247	78781267
chr15	78847113	78847133
chr15	79152356	79152376
chr15	79400330	79400350
chr15	79431572	79431592
chr15	80022137	80022157
chr15	80249496	80249516
chr15	80277870	80277890
chr15	80746531	80746551
chr16	19816177	19816197
chr16	20090595	20090615
chr16	20255646	20255666
chr16	20317141	20317161
chr16	20516054	20516074
chr16	20699781	20699801
chr16	20705432	20705452
chr16	21230939	21230959
chr16	21374264	21374284
chr16	21494914	21494934
chr16	31921781	31921801
chr16	31980065	31980085
chr16	32720517	32720537
chr16	32803743	32803763
chr16	32833128	32833148
chr16	33149692	33149712
chr16	33305711	33305731
chr16	33530008	33530028
chr16	33584891	33584911
chr16	34050709	34050729
chr16	34153115	34153135
chr16	34257621	34257641
chr16	90393668	90393688
chr16	90746842	90746862
chr16	91257447	91257467
chr16	91374019	91374039
chr16	91405342	91405362
chr16	91472124	91472144
chr16	92047846	92047866
chr16	92087934	92087954
chr16	92100141	92100161
chr17	4856381	4856401
chr17	5125068	5125088
chr17	5499138	5499158
chr17	5567089	5567109
chr17	5737908	5737928
chr17	5805356	5805376
chr17	6028852	6028872
chr17	6043095	6043115
chr17	6759660	6759680
chr17	25421767	25421787
chr17	26380330	26380350
chr17	26417222	26417242
chr17	26583627	26583647
chr17	26655543	26655563
chr17	27045803	27045823
chr17	27054163	27054183
chr17	27228369	27228389
chr17	27564532	27564552
chr17	30271119	30271139
chr17	30635498	30635518
chr17	30918831	30918851
chr17	31037419	31037439
chr17	31105223	31105243
chr17	31326801	31326821
chr17	31818527	31818547
chr17	31895363	31895383
chr17	72115804	72115824
chr17	72658811	72658831
chr17	72800862	72800882
chr17	72912101	72912121
chr17	73184684	73184704
chr17	73418224	73418244
chr17	73476405	73476425
chr17	73498157	73498177
chr17	73663162	73663182
chr17	73935121	73935141
chr17	74314008	74314028
chr18	59816568	59816588
chr18	60201125	60201145
chr18	60552027	60552047
chr18	60625253	60625273
chr18	60992307	60992327
chr18	61180798	61180818
chr18	61291357	61291377
chr18	61401844	61401864
chr18	61421304	61421324
chr18	61815645	61815665
chr18	81856663	81856683
chr18	82516288	82516308
chr18	82669598	82669618
chr18	82745711	82745731
chr18	82967538	82967558
chr18	83015109	83015129
chr18	83088332	83088352
chr18	83125853	83125873
chr18	83502013	83502033
chr18	84438064	84438084
chr19	3904508	3904528
chr19	4008250	4008270
chr19	4297649	4297669
chr19	4515683	4515703
chr19	4615420	4615440
chr19	5081616	5081636
chr19	5224509	5224529
chr19	5498270	5498290
chr19	5547813	5547833
chr19	6380479	6380499
chr19	6424807	6424827
chr19	6575315	6575335
chr19	6625322	6625342
chr19	6903011	6903031
chr19	6959020	6959040
chr19	7005456	7005476
chr19	7295457	7295477
chr19	7485180	7485200
chr19	24993708	24993728
chr19	25026526	25026546
chr19	25389443	25389463
chr19	25632013	25632033
chr19	26106503	26106523
chr19	26169864	26169884
chr19	26250396	26250416
chr19	26423197	26423217
chr19	40865334	40865354
chr19	41029315	41029335
chr19	41163280	41163300
chr19	41390442	41390462
chr19	41722684	41722704
chr19	42177876	42177896
chr19	42200389	42200409
chr19	42412390	42412410
chr19	42696269	42696289
chr2	28518108	28518128
chr2	28839695	28839715
chr2	28909040	28909060
chr2	28944088	28944108
chr2	29203868	29203888
chr2	29369175	29369195
chr2	29785668	29785688
chr2	29840141	29840161
chr2	30567131	30567151
chr2	30681666	30681686
chr2	31633845	31633865
chr2	31970476	31970496
chr2	32403262	32403282
chr2	32413316	32413336
chr2	32488108	32488128
chr2	32875788	32875808
chr2	32942600	32942620
chr2	33310588	33310608
chr2	35412359	35412379
chr2	35553582	35553602
chr2	35577029	35577049
chr2	35696912	35696932
chr2	35760797	35760817
chr2	36240649	36240669
chr2	36268375	36268395
chr2	36913458	36913478
chr2	91172776	91172796
chr2	91332413	91332433
chr2	91412287	91412307
chr2	91731775	91731795
chr2	92033301	92033321
chr2	92387484	92387504
chr2	92537518	92537538
chr2	92551626	92551646
chr2	151887977	151887997
chr2	151932340	151932360
chr2	152012515	152012535
chr2	152634534	152634554
chr2	152744058	152744078
chr2	153167917	153167937
chr2	153299237	153299257
chr2	153623469	153623489
chr2	161059374	161059394
chr2	161592531	161592551
chr2	161664216	161664236
chr2	161746941	161746961
chr2	162037511	162037531
chr2	162612419	162612439
chr2	162650653	162650673
chr2	162808004	162808024
chr2	165077379	165077399
chr2	165193127	165193147
chr2	165455165	165455185
chr2	165556712	165556732
chr2	165733668	165733688
chr2	166102116	166102136
chr2	166216323	166216343
chr2	166595989	166596009
chr2	166643881	166643901
chr2	166682966	166682986
chr2	166897483	166897503
chr2	167082883	167082903
chr2	167368989	167369009
chr2	167454802	167454822
chr2	167771635	167771655
chr2	173257772	173257792
chr2	173962249	173962269
chr2	173987322	173987342
chr2	174340412	174340432
chr2	174637070	174637090
chr2	174668193	174668213
chr2	174676806	174676826
chr2	174921586	174921606
chr2	174940598	174940618
chr3	27059596	27059616
chr3	27209828	27209848
chr3	27836626	27836646
chr3	27988122	27988142
chr3	28446843	28446863
chr3	28510410	28510430
chr3	28834473	28834493
chr3	29690763	29690783
chr3	29748333	29748353
chr3	52577884	52577904
chr3	52937912	52937932
chr3	52946256	52946276
chr3	53411449	53411469
chr3	53513361	53513381
chr3	53662046	53662066
chr3	53914677	53914697
chr3	54201154	54201174
chr3	54630581	54630601
chr3	54888251	54888271
chr3	54973331	54973351
chr3	88996607	88996627
chr3	89046899	89046919
chr3	89313121	89313141
chr3	89736091	89736111
chr3	90135856	90135876
chr3	90221955	90221975
chr3	90519731	90519751
chr3	90687007	90687027
chr3	95241453	95241473
chr3	95404941	95404961
chr3	95597082	95597102
chr3	95930291	95930311
chr3	96161901	96161921
chr3	96276622	96276642
chr3	96529252	96529272
chr3	97297668	97297688
chr3	97355480	97355500
chr3	97474739	97474759
chr3	97819906	97819926
chr3	98204975	98204995
chr3	98368909	98368929
chr3	146974160	146974180
chr3	147181925	147181945
chr3	147632276	147632296
chr3	147854772	147854792
chr3	148279940	148279960
chr3	148365521	148365541
chr3	148411464	148411484
chr3	148531534	148531554
chr3	152032327	152032347
chr3	152617079	152617099
chr3	152668812	152668832
chr3	153014817	153014837
chr3	153213468	153213488
chr3	153452234	153452254
chr3	153488610	153488630
chr3	153975538	153975558
chr4	46468728	46468748
chr4	46529800	46529820
chr4	46565776	46565796
chr4	46616169	46616189
chr4	46997186	46997206
chr4	47349615	47349635
chr4	47518867	47518887
chr4	47635887	47635907
chr4	47884058	47884078
chr4	48620308	48620328
chr4	48667277	48667297
chr4	48694802	48694822
chr4	48698044	48698064
chr4	48720089	48720109
chr4	106543007	106543027
chr4	106852117	106852137
chr4	107092199	107092219
chr4	107174983	107175003
chr4	107314166	107314186
chr4	107546367	107546387
chr4	107642155	107642175
chr4	107756039	107756059
chr4	108485807	108485827
chr4	116720265	116720285
chr4	116796714	116796734
chr4	117133155	117133175
chr4	117160516	117160536
chr4	117331278	117331298
chr4	117635982	117636002
chr4	117650058	117650078
chr4	118209758	118209778
chr4	118210664	118210684
chr4	118237859	118237879
chr4	118346017	118346037
chr4	137248358	137248378
chr4	138086729	138086749
chr4	138277555	138277575
chr4	138314432	138314452
chr4	138491165	138491185
chr4	138517225	138517245
chr4	138810240	138810260
chr4	138942047	138942067
chr4	139022229	139022249
chr4	139619505	139619525
chr4	139855897	139855917
chr4	140062895	140062915
chr4	140145207	140145227
chr4	140438532	140438552
chr4	140573123	140573143
chr4	140620331	140620351
chr4	140653224	140653244
chr4	141082901	141082921
chr4	141468364	141468384
chr4	141626014	141626034
chr4	153402329	153402349
chr4	153677230	153677250
chr4	153955363	153955383
chr4	154003265	154003285
chr4	154257161	154257181
chr4	154746739	154746759
chr4	154814389	154814409
chr4	154965319	154965339
chr4	155032495	155032515
chr4	155228864	155228884
chr4	155780521	155780541
chr4	156191627	156191647
chr5	60290846	60290866
chr5	60464285	60464305
chr5	60620312	60620332
chr5	60660430	60660450
chr5	60948491	60948511
chr5	61031426	61031446
chr5	61189365	61189385
chr5	111200248	111200268
chr5	111522176	111522196
chr5	112174273	112174293
chr5	112307440	112307460
chr5	112331434	112331454
chr5	112726973	112726993
chr5	112832912	112832932
chr5	113055579	113055599
chr5	113353569	113353589
chr5	113397464	113397484
chr5	113451220	113451240
chr5	113515908	113515928
chr5	113786957	113786977
chr5	114057067	114057087
chr5	114729154	114729174
chr5	114856581	114856601
chr5	119639002	119639022
chr5	119860549	119860569
chr5	120510712	120510732
chr5	120625169	120625189
chr5	120775441	120775461
chr5	120807188	120807208
chr5	120821558	120821578
chr5	121402709	121402729
chr5	121779791	121779811
chr5	121812485	121812505
chr5	122016028	122016048
chr5	122022084	122022104
chr5	128770233	128770253
chr5	129157475	129157495
chr5	129389034	129389054
chr5	129589064	129589084
chr5	130016763	130016783
chr5	130092646	130092666
chr5	130187551	130187571
chr5	130229858	130229878
chr5	130362027	130362047
chr5	131140630	131140650
chr5	131141102	131141122
chr5	131222108	131222128
chr5	139269159	139269179
chr5	139288337	139288357
chr5	139307740	139307760
chr5	139353547	139353567
chr5	139801135	139801155
chr5	139935179	139935199
chr5	139987167	139987187
chr5	140850315	140850335
chr5	140944359	140944379
chr5	144154183	144154203
chr5	144514005	144514025
chr5	144879715	144879735
chr5	145110546	145110566
chr5	145169766	145169786
chr5	145408267	145408287
chr5	145766591	145766611
chr6	32246988	32247008
chr6	32488955	32488975
chr6	33127237	33127257
chr6	33170579	33170599
chr6	33427887	33427907
chr6	33639881	33639901
chr6	33862231	33862251
chr6	34022932	34022952
chr6	34355573	34355593
chr6	34999305	34999325
chr6	35311237	35311257
chr6	35326142	35326162
chr6	35327787	35327807
chr6	35510220	35510240
chr6	35652513	35652533
chr6	54198121	54198141
chr6	54207869	54207889
chr6	54248624	54248644
chr6	54598418	54598438
chr6	54654963	54654983
chr6	55004955	55004975
chr6	55506551	55506571
chr6	83094118	83094138
chr6	83150156	83150176
chr6	83718847	83718867
chr6	84183215	84183235
chr6	84221702	84221722
chr6	84230550	84230570
chr6	84561208	84561228
chr6	90600977	90600997
chr6	90607992	90608012
chr6	90994618	90994638
chr6	91251337	91251357
chr6	91376121	91376141
chr6	91734206	91734226
chr6	91746032	91746052
chr6	92091555	92091575
chr6	92497310	92497330
chr6	124766009	124766029
chr6	125144340	125144360
chr6	125204497	125204517
chr6	125228092	125228112
chr6	125458559	125458579
chr6	125619869	125619889
chr6	125707436	125707456
chr6	125834075	125834095
chr6	126347329	126347349
chr6	126519615	126519635
chr6	127022682	127022702
chr6	134018354	134018374
chr6	134042451	134042471
chr6	134105882	134105902
chr6	134711998	134712018
chr6	134912527	134912547
chr6	135098798	135098818
chr6	135398096	135398116
chr6	135726825	135726845
chr7	34721461	34721481
chr7	34725259	34725279
chr7	34875351	34875371
chr7	34898317	34898337
chr7	35198937	35198957
chr7	35319444	35319464
chr7	35490109	35490129
chr7	35495730	35495750
chr7	35581689	35581709
chr7	35985439	35985459
chr7	36108363	36108383
chr7	36291527	36291547
chr7	36323397	36323417
chr7	36796300	36796320
chr7	36917447	36917467
chr7	84143002	84143022
chr7	84461445	84461465
chr7	84847055	84847075
chr7	84918852	84918872
chr7	85063990	85064010
chr7	85225890	85225910
chr7	85864084	85864104
chr7	98312309	98312329
chr7	98326182	98326202
chr7	98533789	98533809
chr7	98710425	98710445
chr7	99290294	99290314
chr7	99332233	99332253
chr7	99472950	99472970
chr7	99542042	99542062
chr7	99880832	99880852
chr8	77383606	77383626
chr8	78263024	78263044
chr8	78344876	78344896
chr8	78427272	78427292
chr8	78680792	78680812
chr8	78808362	78808382
chr8	78813972	78813992
chr8	78815740	78815760
chr8	78984647	78984667
chr8	83552345	83552365
chr8	83590712	83590732
chr8	83693795	83693815
chr8	83905417	83905437
chr8	84178058	84178078
chr8	84236699	84236719
chr8	84387177	84387197
chr8	84544080	84544100
chr8	84683725	84683745
chr8	118191792	118191812
chr8	118235634	118235654
chr8	118483126	118483146
chr8	118770382	118770402
chr8	118788605	118788625
chr8	118881320	118881340
chr8	119248310	119248330
chr8	119281768	119281788
chr8	119430007	119430027
chr8	119498353	119498373
chr8	119599090	119599110
chr8	119757250	119757270
chr8	119790561	119790581
chr8	119978894	119978914
chr8	120164078	120164098
chr8	120279377	120279397
chr8	120634833	120634853
chr8	120694558	120694578
chr9	13568660	13568680
chr9	13653064	13653084
chr9	13913858	13913878
chr9	14106785	14106805
chr9	14622334	14622354
chr9	14643236	14643256
chr9	14861332	14861352
chr9	14881423	14881443
chr9	14896510	14896530
chr9	15112984	15113004
chr9	15125744	15125764
chr9	15155253	15155273
chr9	15875582	15875602
chr9	65378656	65378676
chr9	65604516	65604536
chr9	65671798	65671818
chr9	66158494	66158514
chr9	66241914	66241934
chr9	66392988	66393008
chr9	66510199	66510219
chr9	67008680	67008700
chr9	67154400	67154420
chr9	67463484	67463504
chr9	67488217	67488237
chr9	95487883	95487903
chr9	95701992	95702012
chr9	95852806	95852826
chr9	96087078	96087098
chr9	96126546	96126566
chr9	96395626	96395646
chr9	96537610	96537630
chr9	96563425	96563445
chr9	96572515	96572535
chr9	97356048	97356068
chr9	107183851	107183871
chr9	107189967	107189987
chr9	107550719	107550739
chr9	107601294	107601314
chr9	107697375	107697395
chr9	107785037	107785057
chr9	108128499	108128519
chr9	108189736	108189756
chr9	108969700	108969720
chrX	6511820	6511840
chrX	6914024	6914044
chrX	7258335	7258355
chrX	7326609	7326629
chrX	7726776	7726796
chrX	8654325	8654345
chrX	11804205	11804225
chrX	12426169	12426189
chrX	12632976	12632996
chrX	13430474	13430494
chrX	40139058	40139078
chrX	40605153	40605173
chrX	40699657	40699677
chrX	41217992	41218012
chrX	42098164	42098184
chrX	52309662	52309682
chrX	52792981	52793001
chrX	52796445	52796465
chrX	52936148	52936168
chrX	56449090	56449110
chrX	56558479	56558499
chrX	56950866	56950886
chrX	57723860	57723880
chrX	61571213	61571233
chrX	61875274	61875294
chrX	62542631	62542651
chrX	63484360	63484380
chrX	101605301	101605321
chrX	101766879	101766899
chrX	101803610	101803630
chrX	102203486	102203506
chrX	102351952	102351972
chrX	102415810	102415830
chrX	107491301	107491321
chrX	108197069	108197089
chrX	108937571	108937591
chrX	109104189	109104209
chrX	122409854	122409874
chrX	122424593	122424613
chrX	122517220	122517240
chrX	122820204	122820224
chrX	136666295	136666315
chrX	136793669	136793689
chrX	137096130	137096150
chrX	137231314	137231334
chrX	166585648	166585668
chrX	167040677	167040697
chrX	167085589	167085609
chrX	167122239	167122259

## Sheet: MES-2
chromosome	start	end
chr1	22858684	22858704
chr1	22927329	22927349
chr1	23717071	23717091
chr1	23834604	23834624
chr1	23848247	23848267
chr1	23921779	23921799
chr1	24139257	24139277
chr1	57615327	57615347
chr1	57691869	57691889
chr1	57940813	57940833
chr1	58480435	58480455
chr1	58536758	58536778
chr1	58618982	58619002
chr1	58746141	58746161
chr1	59019827	59019847
chr1	59497525	59497545
chr1	59920372	59920392
chr1	60175267	60175287
chr1	89271993	89272013
chr1	89833802	89833822
chr1	90036124	90036144
chr1	90309943	90309963
chr1	90574401	90574421
chr1	90726778	90726798
chr1	90785121	90785141
chr1	90957632	90957652
chr1	91097378	91097398
chr1	131661852	131661872
chr1	131911340	131911360
chr1	132138113	132138133
chr1	132431650	132431670
chr1	132536329	132536349
chr1	133053045	133053065
chr1	133257421	133257441
chr1	134445440	134445460
chr1	135180764	135180784
chr1	135298593	135298613
chr1	135587652	135587672
chr1	135720137	135720157
chr1	135804450	135804470
chr1	136088514	136088534
chr1	136089737	136089757
chr1	136677299	136677319
chr1	151996070	151996090
chr1	152696422	152696442
chr1	152763629	152763649
chr1	152926414	152926434
chr1	153478274	153478294
chr1	153674410	153674430
chr1	153754270	153754290
chr10	4413817	4413837
chr10	4425709	4425729
chr10	4436352	4436372
chr10	4809248	4809268
chr10	5381115	5381135
chr10	5699426	5699446
chr10	12278599	12278619
chr10	12792214	12792234
chr10	12915516	12915536
chr10	13160961	13160981
chr10	13245984	13246004
chr10	13518279	13518299
chr10	13804946	13804966
chr10	14227225	14227245
chr10	59175589	59175609
chr10	59246328	59246348
chr10	59442437	59442457
chr10	59943181	59943201
chr10	60003038	60003058
chr10	60252294	60252314
chr10	60942493	60942513
chr10	61205661	61205681
chr10	75592014	75592034
chr10	75779557	75779577
chr10	75838623	75838643
chr10	76315214	76315234
chr10	76770781	76770801
chr10	77223380	77223400
chr10	77291183	77291203
chr10	79859815	79859835
chr10	79981446	79981466
chr10	80120149	80120169
chr10	80383922	80383942
chr10	80427287	80427307
chr10	81051216	81051236
chr10	81184841	81184861
chr10	81198174	81198194
chr10	81363090	81363110
chr11	8210036	8210056
chr11	8224647	8224667
chr11	8243276	8243296
chr11	8638970	8638990
chr11	8688218	8688238
chr11	8717248	8717268
chr11	9151215	9151235
chr11	9400444	9400464
chr11	9430995	9431015
chr11	115996910	115996930
chr11	116054295	116054315
chr11	116202818	116202838
chr11	116414726	116414746
chr11	116995521	116995541
chr11	117107314	117107334
chr11	117251681	117251701
chr11	117338868	117338888
chr11	117819138	117819158
chr11	117972024	117972044
chr11	118026624	118026644
chr11	118197679	118197699
chr11	118917270	118917290
chr11	118971048	118971068
chr11	119078431	119078451
chr11	119261630	119261650
chr11	119345288	119345308
chr11	119551369	119551389
chr11	119851292	119851312
chr11	119961176	119961196
chr11	120252315	120252335
chr11	120432774	120432794
chr11	120544998	120545018
chr11	120711500	120711520
chr11	121124789	121124809
chr12	74819101	74819121
chr12	75102218	75102238
chr12	75177539	75177559
chr12	75295066	75295086
chr12	75666307	75666327
chr12	75920774	75920794
chr12	76506886	76506906
chr12	103559722	103559742
chr12	104446689	104446709
chr12	104622667	104622687
chr12	104756782	104756802
chr12	104764094	104764114
chr12	105025502	105025522
chr12	105061969	105061989
chr12	105410288	105410308
chr12	105494185	105494205
chr12	105568660	105568680
chr12	105926302	105926322
chr12	106558938	106558958
chr12	106872534	106872554
chr12	110207971	110207991
chr12	110854611	110854631
chr12	110935485	110935505
chr12	111247061	111247081
chr12	111387088	111387108
chr12	111450226	111450246
chr12	111594889	111594909
chr13	10337626	10337646
chr13	10373411	10373431
chr13	10463421	10463441
chr13	10897050	10897070
chr13	11742464	11742484
chr13	31686902	31686922
chr13	31786454	31786474
chr13	32475302	32475322
chr13	32479498	32479518
chr13	33023410	33023430
chr13	33034021	33034041
chr13	36431737	36431757
chr13	36747935	36747955
chr13	37221231	37221251
chr13	37538536	37538556
chr13	37628919	37628939
chr13	37830221	37830241
chr13	53619312	53619332
chr13	54197621	54197641
chr13	54281791	54281811
chr13	54309818	54309838
chr13	54755292	54755312
chr13	54813725	54813745
chr13	56414133	56414153
chr13	56526159	56526179
chr13	57366888	57366908
chr13	58046026	58046046
chr13	58176833	58176853
chr13	58210813	58210833
chr13	58669189	58669209
chr13	58703134	58703154
chr13	94874984	94875004
chr13	94881301	94881321
chr13	95156159	95156179
chr13	95418541	95418561
chr13	95635594	95635614
chr13	95672697	95672717
chr14	24652934	24652954
chr14	24826769	24826789
chr14	24935111	24935131
chr14	24993915	24993935
chr14	25528932	25528952
chr14	25769148	25769168
chr14	29970163	29970183
chr14	30525794	30525814
chr14	30837812	30837832
chr14	31160457	31160477
chr14	31780381	31780401
chr14	31817932	31817952
chr14	32568834	32568854
chr14	32707684	32707704
chr14	33355407	33355427
chr14	33476196	33476216
chr14	33896212	33896232
chr14	34402886	34402906
chr14	55347859	55347879
chr14	55461821	55461841
chr14	55511389	55511409
chr14	56312463	56312483
chr14	56813653	56813673
chr14	57148304	57148324
chr14	64013500	64013520
chr14	64131482	64131502
chr14	64285530	64285550
chr14	64320995	64321015
chr14	64616154	64616174
chr14	65158884	65158904
chr14	65497375	65497395
chr14	65930317	65930337
chr14	105143924	105143944
chr14	105541347	105541367
chr14	105866689	105866709
chr14	106056786	106056806
chr14	106107455	106107475
chr14	106196290	106196310
chr15	78003673	78003693
chr15	78157904	78157924
chr15	78386937	78386957
chr15	78513747	78513767
chr15	78648965	78648985
chr15	78907194	78907214
chr15	79013997	79014017
chr15	79027638	79027658
chr15	80012171	80012191
chr15	81320219	81320239
chr15	81844918	81844938
chr15	82289779	82289799
chr15	82643984	82644004
chr15	82847734	82847754
chr15	82916713	82916733
chr15	82972410	82972430
chr15	83481347	83481367
chr15	83630320	83630340
chr15	88213665	88213685
chr15	88700293	88700313
chr15	88880054	88880074
chr15	89473638	89473658
chr15	89555429	89555449
chr15	89575424	89575444
chr15	89853836	89853856
chr15	90253265	90253285
chr15	90866268	90866288
chr15	91067435	91067455
chr16	17423599	17423619
chr16	18272658	18272678
chr16	18350815	18350835
chr16	18572729	18572749
chr16	18685955	18685975
chr16	18699565	18699585
chr16	18778304	18778324
chr16	31921781	31921801
chr16	32907072	32907092
chr16	33037313	33037333
chr16	33143405	33143425
chr16	33305711	33305731
chr16	33530010	33530030
chr16	33971628	33971648
chr16	34347783	34347803
chr16	37764765	37764785
chr16	37868162	37868182
chr16	38252835	38252855
chr16	38636913	38636933
chr16	38946279	38946299
chr16	39635095	39635115
chr16	89826698	89826718
chr16	90138290	90138310
chr16	90518595	90518615
chr16	91034729	91034749
chr16	91257447	91257467
chr16	91374019	91374039
chr16	92087934	92087954
chr16	92268192	92268212
chr16	92635418	92635438
chr16	92647845	92647865
chr17	19690916	19690936
chr17	19808767	19808787
chr17	20541313	20541333
chr17	20686678	20686698
chr17	20921473	20921493
chr17	21071686	21071706
chr17	21553404	21553424
chr17	24598079	24598099
chr17	25165938	25165958
chr17	25274435	25274455
chr17	25421767	25421787
chr17	26015983	26016003
chr17	26380330	26380350
chr17	26417222	26417242
chr17	26734872	26734892
chr17	27045803	27045823
chr17	27564532	27564552
chr17	27573301	27573321
chr17	27716820	27716840
chr17	28414674	28414694
chr17	28621827	28621847
chr17	29167035	29167055
chr17	29202479	29202499
chr17	29219994	29220014
chr17	35720364	35720384
chr17	35781485	35781505
chr17	36704079	36704099
chr17	36867836	36867856
chr17	36958631	36958651
chr17	36990153	36990173
chr17	37206615	37206635
chr17	37908375	37908395
chr17	38037176	38037196
chr17	84330426	84330446
chr17	84952551	84952571
chr17	85073310	85073330
chr17	85314535	85314555
chr17	85657425	85657445
chr17	86051494	86051514
chr17	86064213	86064233
chr17	86334008	86334028
chr17	86727743	86727763
chr18	60424966	60424986
chr18	60552029	60552049
chr18	60656544	60656564
chr18	60905138	60905158
chr18	60992307	60992327
chr18	61401844	61401864
chr18	61815648	61815668
chr18	62435465	62435485
chr18	62727894	62727914
chr18	73779140	73779160
chr18	73922210	73922230
chr18	74497482	74497502
chr18	74988338	74988358
chr18	75084642	75084662
chr18	75263640	75263660
chr18	75335641	75335661
chr18	75535183	75535203
chr18	76287920	76287940
chr18	81856663	81856683
chr18	81880748	81880768
chr18	81936818	81936838
chr18	82516288	82516308
chr18	82873938	82873958
chr18	83015110	83015130
chr18	83379044	83379064
chr19	4165417	4165437
chr19	4297650	4297670
chr19	4515683	4515703
chr19	5081616	5081636
chr19	5224509	5224529
chr19	5393124	5393144
chr19	5498269	5498289
chr19	5704702	5704722
chr19	5806808	5806828
chr19	6350971	6350991
chr19	6424807	6424827
chr19	6903011	6903031
chr19	6959020	6959040
chr19	7005456	7005476
chr19	7381956	7381976
chr19	40425459	40425479
chr19	40450184	40450204
chr19	40697217	40697237
chr19	41029316	41029336
chr19	41163280	41163300
chr19	41390442	41390462
chr19	41417211	41417231
chr19	41979352	41979372
chr19	42055556	42055576
chr19	42177876	42177896
chr2	28518108	28518128
chr2	28563584	28563604
chr2	28663232	28663252
chr2	28799999	28800019
chr2	28839695	28839715
chr2	29066834	29066854
chr2	29203868	29203888
chr2	29840141	29840161
chr2	31956256	31956276
chr2	32403263	32403283
chr2	32446163	32446183
chr2	32488108	32488128
chr2	32875787	32875807
chr2	33310589	33310609
chr2	33469604	33469624
chr2	34971365	34971385
chr2	35488018	35488038
chr2	35571569	35571589
chr2	35577029	35577049
chr2	35760797	35760817
chr2	35846479	35846499
chr2	35951971	35951991
chr2	36331012	36331032
chr2	129026091	129026111
chr2	129040328	129040348
chr2	129215086	129215106
chr2	129398216	129398236
chr2	129904604	129904624
chr2	130218608	130218628
chr2	130886433	130886453
chr2	165146134	165146154
chr2	165356828	165356848
chr2	165556712	165556732
chr2	166081962	166081982
chr2	166465587	166465607
chr2	166595989	166596009
chr2	166632421	166632441
chr2	166669793	166669813
chr2	166706725	166706745
chr2	166853644	166853664
chr2	166897483	166897503
chr2	167082883	167082903
chr2	167368195	167368215
chr2	167454802	167454822
chr2	167784857	167784877
chr3	12609566	12609586
chr3	12923473	12923493
chr3	13215925	13215945
chr3	13531220	13531240
chr3	13594996	13595016
chr3	13651261	13651281
chr3	28834473	28834493
chr3	29388019	29388039
chr3	29625591	29625611
chr3	29690763	29690783
chr3	29748334	29748354
chr3	30323292	30323312
chr3	30695544	30695564
chr3	95404941	95404961
chr3	95597082	95597102
chr3	95930291	95930311
chr3	96068245	96068265
chr3	96086071	96086091
chr3	96161901	96161921
chr3	96218647	96218667
chr3	96529252	96529272
chr3	96982549	96982569
chr3	97302528	97302548
chr3	97819906	97819926
chr3	136812257	136812277
chr3	136982300	136982320
chr3	137084445	137084465
chr3	137240562	137240582
chr3	137791272	137791292
chr3	137964870	137964890
chr4	42873570	42873590
chr4	42933997	42934017
chr4	43223664	43223684
chr4	43370953	43370973
chr4	43559633	43559653
chr4	43835399	43835419
chr4	104508926	104508946
chr4	105167286	105167306
chr4	105182353	105182373
chr4	105564294	105564314
chr4	105694464	105694484
chr4	105985993	105986013
chr4	106617503	106617523
chr4	106852117	106852137
chr4	127436797	127436817
chr4	127532200	127532220
chr4	128065402	128065422
chr4	128155371	128155391
chr4	128301810	128301830
chr4	128631941	128631961
chr4	128761544	128761564
chr4	132603176	132603196
chr4	132728942	132728962
chr4	133511074	133511094
chr4	133871396	133871416
chr4	134052962	134052982
chr4	134056039	134056059
chr4	134252876	134252896
chr4	134740048	134740068
chr4	134740414	134740434
chr4	138277555	138277575
chr4	138491165	138491185
chr4	138517225	138517245
chr4	138561803	138561823
chr4	138724809	138724829
chr4	138942047	138942067
chr4	139022229	139022249
chr4	140145207	140145227
chr4	140563634	140563654
chr4	140573126	140573146
chr4	140620331	140620351
chr4	140729671	140729691
chr4	141151190	141151210
chr4	141626015	141626035
chr4	141935515	141935535
chr4	142062343	142062363
chr5	119536032	119536052
chr5	119639002	119639022
chr5	120438702	120438722
chr5	120510712	120510732
chr5	120625168	120625188
chr5	120775441	120775461
chr5	121402709	121402729
chr5	121574091	121574111
chr5	121611140	121611160
chr5	121758752	121758772
chr5	121769321	121769341
chr5	124349166	124349186
chr5	124605187	124605207
chr5	124760719	124760739
chr5	125110484	125110504
chr5	125124574	125124594
chr5	125762426	125762446
chr5	126028434	126028454
chr5	126467473	126467493
chr5	126644706	126644726
chr5	126713725	126713745
chr5	129157475	129157495
chr5	129589093	129589113
chr5	130016763	130016783
chr5	130147470	130147490
chr5	130229858	130229878
chr5	130362027	130362047
chr5	130890491	130890511
chr5	131140632	131140652
chr5	131222108	131222128
chr5	132103404	132103424
chr5	139269159	139269179
chr5	139353547	139353567
chr5	140171510	140171530
chr5	140202757	140202777
chr5	140850316	140850336
chr5	140890729	140890749
chr5	140944359	140944379
chr5	141120680	141120700
chr6	91156908	91156928
chr6	91157194	91157214
chr6	91251337	91251357
chr6	91376121	91376141
chr6	91746032	91746052
chr6	91775406	91775426
chr6	91797068	91797088
chr6	91966813	91966833
chr6	92717668	92717688
chr6	125144340	125144360
chr6	125204497	125204517
chr6	125231979	125231999
chr6	125271979	125271999
chr6	125707436	125707456
chr6	125834075	125834095
chr6	126786015	126786035
chr6	127022682	127022702
chr6	127937112	127937132
chr6	127970593	127970613
chr6	127980810	127980830
chr6	128129180	128129200
chr6	128152589	128152609
chr6	128260526	128260546
chr6	128853867	128853887
chr6	128895807	128895827
chr7	34842581	34842601
chr7	35319444	35319464
chr7	35490109	35490129
chr7	35581688	35581708
chr7	35985439	35985459
chr7	36108363	36108383
chr7	36323397	36323417
chr7	36796300	36796320
chr7	37245136	37245156
chr7	37506704	37506724
chr7	37585193	37585213
chr7	37709802	37709822
chr7	135973354	135973374
chr7	136037664	136037684
chr7	136308054	136308074
chr7	136402580	136402600
chr7	136419751	136419771
chr7	136999678	136999698
chr7	137002036	137002056
chr7	137081072	137081092
chr7	138646537	138646557
chr7	138734943	138734963
chr7	138892819	138892839
chr7	139014503	139014523
chr7	139297032	139297052
chr7	139466450	139466470
chr7	139953727	139953747
chr7	139983376	139983396
chr7	140387705	140387725
chr8	8891004	8891024
chr8	9029409	9029429
chr8	9160739	9160759
chr8	9517486	9517506
chr8	9728764	9728784
chr8	9986474	9986494
chr8	10430711	10430731
chr8	93444663	93444683
chr8	93570192	93570212
chr8	93721978	93721998
chr8	94164723	94164743
chr8	94698650	94698670
chr8	94734725	94734745
chr8	94748847	94748867
chr8	105564351	105564371
chr8	106238681	106238701
chr8	106407181	106407201
chr8	106520199	106520219
chr8	106594862	106594882
chr8	106609579	106609599
chr8	106903804	106903824
chr8	107755621	107755641
chr8	110328561	110328581
chr8	110518885	110518905
chr8	110524992	110525012
chr8	110580604	110580624
chr8	110689742	110689762
chr8	110742380	110742400
chr8	110850277	110850297
chr8	118191792	118191812
chr8	118235634	118235654
chr8	118483130	118483150
chr8	118697923	118697943
chr8	119139462	119139482
chr8	119248310	119248330
chr8	119790560	119790580
chr8	125087898	125087918
chr8	125089657	125089677
chr8	125206976	125206996
chr8	125271314	125271334
chr8	125406610	125406630
chr8	125728746	125728766
chr8	126383323	126383343
chr8	126501685	126501705
chr8	126863503	126863523
chr8	127090200	127090220
chr8	127541251	127541271
chr8	127592589	127592609
chr8	127612509	127612529
chr9	14643236	14643256
chr9	14861332	14861352
chr9	15112984	15113004
chr9	15155253	15155273
chr9	15552589	15552609
chr9	15709963	15709983
chr9	16319117	16319137
chr9	55365724	55365744
chr9	56221486	56221506
chr9	56345445	56345465
chr9	56563774	56563794
chr9	56686907	56686927
chr9	56714260	56714280
chr9	57342016	57342036
chr9	57552330	57552350
chr9	57625372	57625392
chr9	95229777	95229797
chr9	96087078	96087098
chr9	96126546	96126566
chr9	96339531	96339551
chr9	96563424	96563444
chr9	96857775	96857795
chr9	97075933	97075953
chr9	97356048	97356068
chr9	97490325	97490345
chr9	109491842	109491862
chr9	109823970	109823990
chr9	110022115	110022135
chr9	110277676	110277696
chr9	110489770	110489790
chr9	111097203	111097223
chr9	111411810	111411830
chr9	115687442	115687462
chr9	116020921	116020941
chr9	116099480	116099500
chr9	116168408	116168428
chr9	116218424	116218444
chr9	116808189	116808209
chr9	119351109	119351129
chr9	119468895	119468915
chr9	119991595	119991615
chr9	120346682	120346702
chr9	120630639	120630659
chr9	120881099	120881119
chr9	120906429	120906449
chr9	121719381	121719401
chr9	121826660	121826680
chrX	52111982	52112002
chrX	52115286	52115306
chrX	52309662	52309682
chrX	52936148	52936168
chrX	61236308	61236328
chrX	61251350	61251370
chrX	61714148	61714168
chrX	61875274	61875294
chrX	62542631	62542651
chrX	63484360	63484380
chrX	101748197	101748217
chrX	101766877	101766897
chrX	102238530	102238550
chrX	102415810	102415830
chrX	133161566	133161586
chrX	133675173	133675193
chrX	133738529	133738549
chrX	134216146	134216166
chrX	134846218	134846238
chrX	160604465	160604485
chrX	161291522	161291542
chrX	161879830	161879850
chrX	162212625	162212645
chrX	165223588	165223608
chrX	165823814	165823834
chrX	166476664	166476684
chrX	166585648	166585668
chrX	167085589	167085609

## Sheet: MES-E-1
chromosome	start	end
chr1	40538134	40538154
chr1	40838671	40838691
chr1	41646382	41646402
chr1	41775165	41775185
chr1	57615324	57615344
chr1	58258841	58258861
chr1	58480435	58480455
chr1	58618982	58619002
chr1	59497525	59497545
chr1	89067230	89067250
chr1	89820204	89820224
chr1	90036124	90036144
chr1	90574401	90574421
chr1	90957632	90957652
chr1	120249645	120249665
chr1	120653705	120653725
chr1	121151853	121151873
chr1	121390129	121390149
chr1	130868508	130868528
chr1	131661853	131661873
chr1	132138115	132138135
chr1	132431650	132431670
chr1	135068161	135068181
chr1	135298593	135298613
chr1	135842423	135842443
chr1	136088514	136088534
chr1	136694542	136694562
chr1	167441245	167441265
chr1	167496408	167496428
chr1	168410930	168410950
chr1	168710698	168710718
chr1	175244259	175244279
chr1	175486624	175486644
chr1	176085856	176085876
chr1	176106477	176106497
chr1	180582243	180582263
chr1	180712410	180712430
chr1	180762185	180762205
chr1	181211532	181211552
chr1	181881952	181881972
chr1	181897286	181897306
chr1	182504511	182504531
chr1	182504862	182504882
chr1	182925331	182925351
chr10	4425835	4425855
chr10	4436352	4436372
chr10	5215996	5216016
chr10	5381115	5381135
chr10	5506252	5506272
chr10	91579864	91579884
chr10	91806769	91806789
chr10	92148573	92148593
chr10	92672896	92672916
chr10	93064681	93064701
chr10	93434663	93434683
chr10	93461644	93461664
chr10	93600478	93600498
chr10	94238518	94238538
chr10	95093957	95093977
chr10	118751797	118751817
chr10	118953363	118953383
chr10	119602958	119602978
chr10	119960243	119960263
chr10	120388048	120388068
chr11	50571933	50571953
chr11	51230503	51230523
chr11	51437164	51437184
chr11	51493389	51493409
chr11	52012128	52012148
chr11	52058036	52058056
chr11	97641468	97641488
chr11	97665672	97665692
chr11	98526544	98526564
chr11	99151271	99151291
chr11	99308142	99308162
chr11	99405838	99405858
chr11	100254711	100254731
chr11	100283524	100283544
chr11	100442467	100442487
chr11	100746880	100746900
chr11	118746859	118746879
chr11	119345288	119345308
chr11	119551371	119551391
chr11	120252315	120252335
chr11	120432774	120432794
chr11	120544999	120545019
chr11	120612570	120612590
chr11	120632478	120632498
chr12	28231797	28231817
chr12	29184404	29184424
chr12	29460378	29460398
chr12	29625170	29625190
chr12	29969843	29969863
chr12	30276243	30276263
chr12	98539338	98539358
chr12	98540968	98540988
chr12	98981561	98981581
chr12	99088678	99088698
chr12	104446689	104446709
chr12	104764094	104764114
chr12	105194404	105194424
chr12	105468731	105468751
chr12	105926302	105926322
chr12	106387270	106387290
chr12	106558938	106558958
chr12	107824637	107824657
chr12	107838694	107838714
chr12	108768352	108768372
chr12	108826938	108826958
chr12	109098950	109098970
chr13	37628919	37628939
chr13	38055380	38055400
chr13	38154453	38154473
chr13	38247765	38247785
chr13	38471398	38471418
chr13	39158786	39158806
chr13	53460751	53460771
chr13	54197621	54197641
chr13	54813725	54813745
chr13	55006007	55006027
chr13	94671233	94671253
chr13	94874984	94875004
chr13	95418541	95418561
chr13	95635595	95635615
chr13	110633457	110633477
chr13	111499609	111499629
chr13	112357396	112357416
chr13	112410562	112410582
chr14	19416541	19416561
chr14	19416687	19416707
chr14	19417357	19417377
chr14	19418653	19418673
chr14	19641289	19641309
chr14	24652934	24652954
chr14	24826769	24826789
chr14	25295496	25295516
chr14	25505482	25505502
chr14	25575847	25575867
chr14	73207345	73207365
chr14	73811897	73811917
chr14	74141091	74141111
chr14	74370722	74370742
chr14	75035146	75035166
chr15	96385101	96385121
chr15	96570687	96570707
chr15	97068339	97068359
chr15	97268383	97268403
chr15	98532611	98532631
chr15	98548069	98548089
chr15	98631040	98631060
chr15	98652897	98652917
chr15	99206407	99206427
chr15	99401016	99401036
chr15	99427075	99427095
chr15	99542461	99542481
chr15	100022503	100022523
chr15	100518938	100518958
chr16	32720517	32720537
chr16	33037313	33037333
chr16	33305711	33305731
chr16	33584890	33584910
chr16	33589448	33589468
chr16	33990116	33990136
chr16	34573771	34573791
chr17	3611365	3611385
chr17	4539953	4539973
chr17	4856381	4856401
chr17	4902790	4902810
chr17	25421767	25421787
chr17	25855634	25855654
chr17	26380331	26380351
chr17	27045803	27045823
chr17	28414674	28414694
chr17	29167035	29167055
chr17	29219994	29220014
chr17	29260874	29260894
chr17	70042205	70042225
chr17	70848281	70848301
chr17	70970002	70970022
chr17	71065153	71065173
chr17	71515975	71515995
chr17	72115804	72115824
chr17	84957920	84957940
chr17	85732847	85732867
chr17	86051494	86051514
chr17	86064213	86064233
chr17	86334008	86334028
chr18	38297845	38297865
chr18	38874064	38874084
chr18	38939718	38939738
chr18	49220440	49220460
chr18	50029186	50029206
chr18	50854600	50854620
chr18	57749683	57749703
chr18	57752909	57752929
chr18	58653615	58653635
chr18	80236399	80236419
chr18	81013486	81013506
chr18	81123456	81123476
chr18	81856663	81856683
chr18	82516288	82516308
chr18	83015110	83015130
chr18	85489076	85489096
chr18	86278965	86278985
chr18	86716487	86716507
chr19	5224509	5224529
chr19	5359433	5359453
chr19	5498269	5498289
chr19	5683663	5683683
chr19	6056828	6056848
chr19	6503783	6503803
chr19	6959020	6959040
chr19	7005456	7005476
chr19	40647878	40647898
chr19	40803089	40803109
chr19	41029315	41029335
chr19	41163280	41163300
chr19	41227483	41227503
chr19	41390442	41390462
chr19	41682200	41682220
chr19	42004084	42004104
chr19	42483696	42483716
chr2	32067272	32067292
chr2	32403263	32403283
chr2	32497658	32497678
chr2	32691439	32691459
chr2	32875789	32875809
chr2	32986181	32986201
chr2	76483456	76483476
chr2	76532349	76532369
chr2	76695338	76695358
chr2	77304054	77304074
chr2	77310723	77310743
chr2	78006984	78007004
chr2	155521687	155521707
chr2	155621233	155621253
chr2	155760633	155760653
chr2	155774847	155774867
chr2	156649264	156649284
chr2	156659940	156659960
chr2	156880747	156880767
chr2	162946018	162946038
chr2	163735749	163735769
chr2	163802333	163802353
chr2	163839697	163839717
chr2	164068541	164068561
chr3	33434869	33434889
chr3	33519245	33519265
chr3	33852120	33852140
chr3	34738908	34738928
chr3	35563068	35563088
chr3	35953105	35953125
chr3	36345842	36345862
chr3	36941754	36941774
chr3	52805503	52805523
chr3	52937912	52937932
chr3	53576969	53576989
chr3	53914678	53914698
chr3	54201154	54201174
chr3	65095093	65095113
chr3	65414318	65414338
chr3	65579936	65579956
chr3	65948870	65948890
chr3	65981794	65981814
chr4	114806370	114806390
chr4	114818431	114818451
chr4	115040540	115040560
chr4	115085148	115085168
chr4	115435275	115435295
chr4	115543627	115543647
chr4	133441832	133441852
chr4	133511074	133511094
chr4	134056039	134056059
chr4	134551689	134551709
chr4	134740419	134740439
chr4	134975852	134975872
chr4	135069591	135069611
chr4	135552611	135552631
chr4	139289722	139289742
chr4	140145207	140145227
chr4	140328773	140328793
chr4	140531065	140531085
chr4	140573126	140573146
chr4	141082901	141082921
chr4	141935515	141935535
chr4	142062343	142062363
chr5	129080889	129080909
chr5	129157475	129157495
chr5	129395643	129395663
chr5	129466712	129466732
chr5	129589084	129589104
chr5	130016763	130016783
chr5	130229858	130229878
chr5	130362027	130362047
chr5	135583426	135583446
chr5	135809457	135809477
chr5	135913405	135913425
chr5	136066306	136066326
chr5	136231465	136231485
chr5	136472327	136472347
chr5	136906341	136906361
chr5	137002375	137002395
chr5	137044780	137044800
chr5	137118681	137118701
chr5	137395566	137395586
chr5	137640736	137640756
chr6	38615627	38615647
chr6	39196939	39196959
chr6	39269596	39269616
chr6	40230872	40230892
chr6	64871923	64871943
chr6	65404422	65404442
chr6	65600542	65600562
chr6	66197538	66197558
chr6	78298229	78298249
chr6	78630761	78630781
chr6	79120294	79120314
chr6	79627534	79627554
chr6	83007652	83007672
chr6	83054358	83054378
chr6	83160073	83160093
chr6	83555521	83555541
chr6	84016937	84016957
chr6	84221702	84221722
chr6	108461231	108461251
chr6	108527941	108527961
chr6	108835777	108835797
chr6	109019840	109019860
chr6	110018668	110018688
chr6	127022682	127022702
chr6	127980810	127980830
chr6	128043855	128043875
chr6	128260526	128260546
chr6	144540979	144540999
chr6	144612009	144612029
chr6	144836402	144836422
chr6	145329137	145329157
chr7	3632185	3632205
chr7	4625293	4625313
chr7	4780099	4780119
chr7	4865555	4865575
chr7	5355068	5355088
chr7	34403426	34403446
chr7	34633679	34633699
chr7	34995752	34995772
chr7	35319444	35319464
chr7	35581689	35581709
chr7	35779856	35779876
chr7	36021156	36021176
chr7	36796300	36796320
chr7	44077602	44077622
chr7	44815001	44815021
chr7	45091379	45091399
chr7	45343730	45343750
chr7	45429961	45429981
chr7	45463794	45463814
chr7	65013710	65013730
chr7	65027861	65027881
chr7	65210570	65210590
chr7	65614649	65614669
chr7	66054992	66055012
chr7	79335712	79335732
chr7	79841436	79841456
chr7	80053090	80053110
chr7	80267294	80267314
chr7	80581028	80581048
chr7	81060360	81060380
chr7	81514656	81514676
chr8	9728764	9728784
chr8	9986476	9986496
chr8	10430712	10430732
chr8	10597683	10597703
chr8	11048252	11048272
chr8	11217238	11217258
chr8	29933764	29933784
chr8	30301558	30301578
chr8	30610511	30610531
chr8	31343955	31343975
chr8	31357271	31357291
chr8	31411192	31411212
chr8	71460954	71460974
chr8	71463285	71463305
chr8	71496714	71496734
chr8	71989803	71989823
chr8	72261924	72261944
chr8	72298522	72298542
chr8	72979192	72979212
chr8	73063806	73063826
chr8	120634833	120634853
chr8	121593285	121593305
chr8	121774986	121775006
chr8	122073139	122073159
chr8	122149432	122149452
chr8	122331365	122331385
chr9	45000914	45000934
chr9	45683746	45683766
chr9	46012570	46012590
chr9	46647760	46647780
chr9	77987917	77987937
chr9	78935473	78935493
chr9	79758100	79758120
chr9	79924634	79924654
chr9	96087078	96087098
chr9	96126546	96126566
chr9	96537607	96537627
chr9	96563424	96563444
chr9	96819979	96819999
chr9	97424193	97424213
chr9	118897083	118897103
chr9	118952573	118952593
chr9	119468892	119468912
chr9	120178792	120178812
chrX	7643679	7643699
chrX	8183777	8183797
chrX	8250520	8250540
chrX	8464537	8464557
chrX	8852274	8852294
chrX	82216620	82216640
chrX	82375383	82375403
chrX	82631382	82631402
chrX	157717919	157717939
chrX	158093508	158093528
chrX	158509748	158509768
chrX	158883495	158883515

## Sheet: MES-E-2
chromosome	start	end
chr1	54641858	54641878
chr1	54816845	54816865
chr1	55411770	55411790
chr1	55436017	55436037
chr1	55859315	55859335
chr1	56371196	56371216
chr1	72462684	72462704
chr1	72601356	72601376
chr1	73224796	73224816
chr1	73975009	73975029
chr1	74197782	74197802
chr1	74571354	74571374
chr1	75396398	75396418
chr1	85576755	85576775
chr1	85969225	85969245
chr1	86346669	86346689
chr1	86652741	86652761
chr1	86659524	86659544
chr1	132138112	132138132
chr1	132431650	132431670
chr1	132536329	132536349
chr1	132542031	132542051
chr1	133120816	133120836
chr1	133190098	133190118
chr1	180712410	180712430
chr1	181211532	181211552
chr1	181273185	181273205
chr1	181897286	181897306
chr1	182090966	182090986
chr1	182504516	182504536
chr10	4425779	4425799
chr10	4436350	4436370
chr10	5168291	5168311
chr10	5381115	5381135
chr10	5506252	5506272
chr10	41293621	41293641
chr10	41941581	41941601
chr10	42105368	42105388
chr10	42444885	42444905
chr11	47158744	47158764
chr11	47636461	47636481
chr11	47810374	47810394
chr11	48656122	48656142
chr11	48707671	48707691
chr11	51580983	51581003
chr11	52405402	52405422
chr11	52643755	52643775
chr11	52750388	52750408
chr11	53132887	53132907
chr11	53715406	53715426
chr11	74508608	74508628
chr11	74565528	74565548
chr11	74896735	74896755
chr11	75445933	75445953
chr11	93326283	93326303
chr11	93332509	93332529
chr11	93556490	93556510
chr11	94343782	94343802
chr11	100254711	100254731
chr11	100442467	100442487
chr11	100709477	100709497
chr11	100746880	100746900
chr11	112816705	112816725
chr11	113308156	113308176
chr11	113568002	113568022
chr11	113719310	113719330
chr11	117831077	117831097
chr11	118197680	118197700
chr11	118746859	118746879
chr11	119334906	119334926
chr11	119551371	119551391
chr11	119851245	119851265
chr11	120432774	120432794
chr11	120544999	120545019
chr12	104446689	104446709
chr12	104764094	104764114
chr12	105194404	105194424
chr12	105599474	105599494
chr12	105926302	105926322
chr12	106753801	106753821
chr12	107824637	107824657
chr12	107838694	107838714
chr12	108804506	108804526
chr12	108826938	108826958
chr12	111247061	111247081
chr12	111800111	111800131
chr12	112371148	112371168
chr12	112717845	112717865
chr12	113104398	113104418
chr13	45647725	45647745
chr13	45847899	45847919
chr13	46171214	46171234
chr13	46675573	46675593
chr13	46719589	46719609
chr13	47690778	47690798
chr13	54197621	54197641
chr13	54281792	54281812
chr13	54712226	54712246
chr13	54813725	54813745
chr13	94098066	94098086
chr13	94874984	94875004
chr13	95075859	95075879
chr13	95418541	95418561
chr13	95635595	95635615
chr14	54477864	54477884
chr14	54589123	54589143
chr14	54957940	54957960
chr14	55363560	55363580
chr14	55892237	55892257
chr14	56877785	56877805
chr14	69890607	69890627
chr14	70164996	70165016
chr14	70524673	70524693
chr14	70671181	70671201
chr15	98532611	98532631
chr15	98548066	98548086
chr15	98631040	98631060
chr15	98652897	98652917
chr15	98862456	98862476
chr15	99206407	99206427
chr15	99771499	99771519
chr15	100022503	100022523
chr16	10573160	10573180
chr16	10772926	10772946
chr16	11562404	11562424
chr16	11743065	11743085
chr16	11828116	11828136
chr16	11943625	11943645
chr16	33037313	33037333
chr16	33305711	33305731
chr16	33584890	33584910
chr16	34390355	34390375
chr16	34573771	34573791
chr16	34842964	34842984
chr16	35015470	35015490
chr16	35614021	35614041
chr16	93867026	93867046
chr16	94193202	94193222
chr16	94310900	94310920
chr16	94463341	94463361
chr16	94957070	94957090
chr16	95552017	95552037
chr16	95575179	95575199
chr17	24807008	24807028
chr17	25171533	25171553
chr17	25274435	25274455
chr17	25421767	25421787
chr17	25612043	25612063
chr17	25855634	25855654
chr17	28364128	28364148
chr17	28414674	28414694
chr17	29167035	29167055
chr17	29389546	29389566
chr17	29690147	29690167
chr18	35270945	35270965
chr18	35626320	35626340
chr18	35936611	35936631
chr18	43203846	43203866
chr18	43532036	43532056
chr18	43578178	43578198
chr18	66197864	66197884
chr18	66761824	66761844
chr18	67038592	67038612
chr18	81856663	81856683
chr18	82149747	82149767
chr18	82516288	82516308
chr18	83015110	83015130
chr18	83290171	83290191
chr19	3904508	3904528
chr19	4297650	4297670
chr19	4515683	4515703
chr19	4990866	4990886
chr19	5081616	5081636
chr19	5224509	5224529
chr19	5498269	5498289
chr19	40638210	40638230
chr19	40647878	40647898
chr19	41029315	41029335
chr19	41162803	41162823
chr19	41163280	41163300
chr19	41682201	41682221
chr19	42036050	42036070
chr19	42200388	42200408
chr19	42601784	42601804
chr2	76532347	76532367
chr2	76695338	76695358
chr2	77310723	77310743
chr2	78006984	78007004
chr2	103891064	103891084
chr2	103980536	103980556
chr2	104032462	104032482
chr2	104254971	104254991
chr2	104711920	104711940
chr2	164068541	164068561
chr2	164933887	164933907
chr2	165146134	165146154
chr2	165263731	165263751
chr2	165837611	165837631
chr2	171381357	171381377
chr2	171999866	171999886
chr2	172253401	172253421
chr2	172980733	172980753
chr3	52937912	52937932
chr3	53513080	53513100
chr3	53574122	53574142
chr3	53576969	53576989
chr3	54201154	54201174
chr3	89557534	89557554
chr3	89876940	89876960
chr3	90135856	90135876
chr3	90519731	90519751
chr4	44595522	44595542
chr4	44711937	44711957
chr4	45269103	45269123
chr4	46085245	46085265
chr4	104453714	104453734
chr4	104798238	104798258
chr4	105168906	105168926
chr4	105182353	105182373
chr4	105694464	105694484
chr4	124290214	124290234
chr4	124888412	124888432
chr4	125145766	125145786
chr4	125229141	125229161
chr4	125311299	125311319
chr4	126084970	126084990
chr4	126338455	126338475
chr4	133441832	133441852
chr4	133511074	133511094
chr4	133870759	133870779
chr4	134513854	134513874
chr4	134556277	134556297
chr4	135107210	135107230
chr4	135210268	135210288
chr4	148471432	148471452
chr4	148921424	148921444
chr4	149037824	149037844
chr4	149666708	149666728
chr5	124760719	124760739
chr5	124964160	124964180
chr5	125124608	125124628
chr5	125316751	125316771
chr5	125680691	125680711
chr5	125696929	125696949
chr5	129395643	129395663
chr5	129557529	129557549
chr5	129589096	129589116
chr5	130016763	130016783
chr5	130229858	130229878
chr5	130362027	130362047
chr5	131140631	131140651
chr5	135583428	135583448
chr5	135913405	135913425
chr5	135929809	135929829
chr5	136066306	136066326
chr5	136356941	136356961
chr5	136472327	136472347
chr5	137044779	137044799
chr5	137118681	137118701
chr5	137395566	137395586
chr5	137747642	137747662
chr5	137819511	137819531
chr5	139367879	139367899
chr5	140023200	140023220
chr5	140352967	140352987
chr5	140850315	140850335
chr5	140944360	140944380
chr5	141133437	141133457
chr6	33127237	33127257
chr6	33862231	33862251
chr6	33885535	33885555
chr6	34148145	34148165
chr6	34178709	34178729
chr6	34244926	34244946
chr6	70083030	70083050
chr6	70967658	70967678
chr6	71587606	71587626
chr6	71876913	71876933
chr6	71996842	71996862
chr6	83054358	83054378
chr6	83527588	83527608
chr6	83646206	83646226
chr6	84221702	84221722
chr6	88232086	88232106
chr6	88264413	88264433
chr6	89063695	89063715
chr6	89234541	89234561
chr6	127022682	127022702
chr6	127980811	127980831
chr6	128260526	128260546
chr6	128297117	128297137
chr6	141694758	141694778
chr6	141871583	141871603
chr6	142571218	142571238
chr6	143397876	143397896
chr7	34403426	34403446
chr7	34633679	34633699
chr7	34957645	34957665
chr7	35099812	35099832
chr7	35319444	35319464
chr7	35581689	35581709
chr7	36021156	36021176
chr7	36323397	36323417
chr7	36796300	36796320
chr7	139695437	139695457
chr7	139983375	139983395
chr7	140194446	140194466
chr7	140205073	140205093
chr8	8891004	8891024
chr8	9029409	9029429
chr8	9197678	9197698
chr8	9574330	9574350
chr8	9986474	9986494
chr8	10430712	10430732
chr8	10935042	10935062
chr8	11217238	11217258
chr8	11612681	11612701
chr8	11688626	11688646
chr8	12542911	12542931
chr8	83727891	83727911
chr8	84148469	84148489
chr8	84477647	84477667
chr8	84756580	84756600
chr8	85221194	85221214
chr8	119248311	119248331
chr8	120214476	120214496
chr8	120444983	120445003
chr8	120525403	120525423
chr8	120634833	120634853
chr8	126821440	126821460
chr8	126863503	126863523
chr8	127541251	127541271
chr8	128039320	128039340
chr8	128141407	128141427
chr9	44128894	44128914
chr9	44483766	44483786
chr9	45000914	45000934
chr9	45683746	45683766
chr9	45822710	45822730
chr9	46012566	46012586
chr9	49521566	49521586
chr9	50494363	50494383
chr9	50674293	50674313
chr9	51380183	51380203
chr9	51537022	51537042
chr9	52206740	52206760
chr9	69283197	69283217
chr9	69344731	69344751
chr9	69370694	69370714
chr9	69522905	69522925
chr9	95194038	95194058
chr9	96087078	96087098
chr9	96126546	96126566
chr9	96563424	96563444
chr9	97424193	97424213
chr9	116020921	116020941
chr9	116808189	116808209
chr9	117182212	117182232
chr9	117382167	117382187

## Sheet: MES-G-1
chromosome	start	end
chr1	33659833	33659853
chr1	33908340	33908360
chr1	34178604	34178624
chr1	34221727	34221747
chr1	34438695	34438715
chr1	35036740	35036760
chr1	35067367	35067387
chr1	35396636	35396656
chr1	35406585	35406605
chr1	35437524	35437544
chr1	35643703	35643723
chr1	35810030	35810050
chr1	58033079	58033099
chr1	58230055	58230075
chr1	58258838	58258858
chr1	58480435	58480455
chr1	58536758	58536778
chr1	58640665	58640685
chr1	58711648	58711668
chr1	59019827	59019847
chr1	59474093	59474113
chr1	59497591	59497611
chr1	59694406	59694426
chr1	59920371	59920391
chr1	73392530	73392550
chr1	73967333	73967353
chr1	73974537	73974557
chr1	74165354	74165374
chr1	74378309	74378329
chr1	74404768	74404788
chr1	74950922	74950942
chr1	75215632	75215652
chr1	75312619	75312639
chr1	75315552	75315572
chr1	75341463	75341483
chr1	75375218	75375238
chr1	75376674	75376694
chr1	75556948	75556968
chr1	76260222	76260242
chr1	76337534	76337554
chr1	76539862	76539882
chr1	76550982	76551002
chr1	76827340	76827360
chr1	77096491	77096511
chr1	88260253	88260273
chr1	88421161	88421181
chr1	88753285	88753305
chr1	88986039	88986059
chr1	88999602	88999622
chr1	89155259	89155279
chr1	89447638	89447658
chr1	89606244	89606264
chr1	89702533	89702553
chr1	89846814	89846834
chr1	90036124	90036144
chr1	90154293	90154313
chr1	90323999	90324019
chr1	90338049	90338069
chr1	90368657	90368677
chr1	90748942	90748962
chr1	90754704	90754724
chr1	90957632	90957652
chr1	91041658	91041678
chr1	91503737	91503757
chr1	91659976	91659996
chr1	93061019	93061039
chr1	93317491	93317511
chr1	93344747	93344767
chr1	93401957	93401977
chr1	93690528	93690548
chr1	93739074	93739094
chr1	93783906	93783926
chr1	93814576	93814596
chr1	94422702	94422722
chr1	94553063	94553083
chr1	178829066	178829086
chr1	178850236	178850256
chr1	178991534	178991554
chr1	179173429	179173449
chr1	179275333	179275353
chr1	179726065	179726085
chr1	179849083	179849103
chr1	179940697	179940717
chr1	180169369	180169389
chr1	180347542	180347562
chr1	180594737	180594757
chr1	180712410	180712430
chr1	181211531	181211551
chr1	181420974	181420994
chr1	181508715	181508735
chr1	181514744	181514764
chr1	181536651	181536671
chr1	181798855	181798875
chr1	181861468	181861488
chr1	181897286	181897306
chr1	182068422	182068442
chr1	182556365	182556385
chr1	182739717	182739737
chr1	182842572	182842592
chr10	59016205	59016225
chr10	59094381	59094401
chr10	59498554	59498574
chr10	59736355	59736375
chr10	59956400	59956420
chr10	59986242	59986262
chr10	60003039	60003059
chr10	60021879	60021899
chr10	60183854	60183874
chr10	60413669	60413689
chr10	60418108	60418128
chr10	60519380	60519400
chr10	60625113	60625133
chr10	60710364	60710384
chr10	60821478	60821498
chr10	61205661	61205681
chr10	61260733	61260753
chr10	61321900	61321920
chr10	61608866	61608886
chr10	61850784	61850804
chr10	61908057	61908077
chr10	61933443	61933463
chr10	61956834	61956854
chr10	62040066	62040086
chr10	62233598	62233618
chr10	79400938	79400958
chr10	79751731	79751751
chr10	79803874	79803894
chr10	79968268	79968288
chr10	79986917	79986937
chr10	80009007	80009027
chr10	80084630	80084650
chr10	80149043	80149063
chr10	80259460	80259480
chr10	80311835	80311855
chr10	80313278	80313298
chr10	80571164	80571184
chr10	80695211	80695231
chr10	80888328	80888348
chr10	80960242	80960262
chr10	81178834	81178854
chr10	81266918	81266938
chr10	81272788	81272808
chr10	81359285	81359305
chr10	115363685	115363705
chr10	115566703	115566723
chr10	115860334	115860354
chr10	115905584	115905604
chr10	116104044	116104064
chr10	116156883	116156903
chr10	116284510	116284530
chr10	116564365	116564385
chr10	116581174	116581194
chr10	116671868	116671888
chr10	116717099	116717119
chr10	116785859	116785879
chr10	117001940	117001960
chr10	117063690	117063710
chr10	117073972	117073992
chr10	117504036	117504056
chr10	117530595	117530615
chr10	117547021	117547041
chr10	117654298	117654318
chr10	126002782	126002802
chr10	126101295	126101315
chr10	126276345	126276365
chr10	126604681	126604701
chr10	126979159	126979179
chr10	127280586	127280606
chr10	127359085	127359105
chr10	127401380	127401400
chr10	127486168	127486188
chr10	127519505	127519525
chr10	127603378	127603398
chr10	127620141	127620161
chr10	127621933	127621953
chr10	127715350	127715370
chr10	127756619	127756639
chr10	127952809	127952829
chr10	128293016	128293036
chr10	128392173	128392193
chr10	128715253	128715273
chr10	128757763	128757783
chr10	128766119	128766139
chr11	68855066	68855086
chr11	68895641	68895661
chr11	68990895	68990915
chr11	69002441	69002461
chr11	69030719	69030739
chr11	69259854	69259874
chr11	69330144	69330164
chr11	69468789	69468809
chr11	69520677	69520697
chr11	69604836	69604856
chr11	69680537	69680557
chr11	69827291	69827311
chr11	69913052	69913072
chr11	70000824	70000844
chr11	70047828	70047848
chr11	70623839	70623859
chr11	70641509	70641529
chr11	114306433	114306453
chr11	114374047	114374067
chr11	114778784	114778804
chr11	114783044	114783064
chr11	115079602	115079622
chr11	115194634	115194654
chr11	115206414	115206434
chr11	115346997	115347017
chr11	115352844	115352864
chr11	115497245	115497265
chr11	115654504	115654524
chr11	115800497	115800517
chr11	115814573	115814593
chr11	115986098	115986118
chr11	115996910	115996930
chr11	116076943	116076963
chr11	116158131	116158151
chr11	116224992	116225012
chr11	116250049	116250069
chr11	116351780	116351800
chr11	116946792	116946812
chr11	117046615	117046635
chr11	118410721	118410741
chr11	118503101	118503121
chr11	118615055	118615075
chr11	118746859	118746879
chr11	118888534	118888554
chr11	119055511	119055531
chr11	119272315	119272335
chr11	119407795	119407815
chr11	119430045	119430065
chr11	119547976	119547996
chr11	119696671	119696691
chr11	119731361	119731381
chr11	120044267	120044287
chr11	120157806	120157826
chr11	120196884	120196904
chr11	120252315	120252335
chr11	120282878	120282898
chr11	120285010	120285030
chr11	120367217	120367237
chr11	120414253	120414273
chr11	120432774	120432794
chr11	120435035	120435055
chr11	120508192	120508212
chr11	120529022	120529042
chr11	120544999	120545019
chr11	120688580	120688600
chr11	120809019	120809039
chr11	120813788	120813808
chr11	121081318	121081338
chr11	121290889	121290909
chr11	121320756	121320776
chr11	121452155	121452175
chr11	121933787	121933807
chr12	3343656	3343676
chr12	3416757	3416777
chr12	3686428	3686448
chr12	3725741	3725761
chr12	3870165	3870185
chr12	4259655	4259675
chr12	4297879	4297899
chr12	4508868	4508888
chr12	4592975	4592995
chr12	4873515	4873535
chr12	5070287	5070307
chr12	5102002	5102022
chr12	11055731	11055751
chr12	11265839	11265859
chr12	11352092	11352112
chr12	11578490	11578510
chr12	11945765	11945785
chr12	12109844	12109864
chr12	12174390	12174410
chr12	12413453	12413473
chr12	12597901	12597921
chr12	12631198	12631218
chr12	12634041	12634061
chr12	12751708	12751728
chr12	12894936	12894956
chr12	12929218	12929238
chr12	75876461	75876481
chr12	76274714	76274734
chr12	76371773	76371793
chr12	76467117	76467137
chr12	76506886	76506906
chr12	76807255	76807275
chr12	76873178	76873198
chr12	76914379	76914399
chr12	77040003	77040023
chr12	77305367	77305387
chr12	77837135	77837155
chr12	77857530	77857550
chr12	77866204	77866224
chr12	78223340	78223360
chr12	78231267	78231287
chr12	78268011	78268031
chr12	104241601	104241621
chr12	104609548	104609568
chr12	104764094	104764114
chr12	104855719	104855739
chr12	105042268	105042288
chr12	105194404	105194424
chr12	105422376	105422396
chr12	105608041	105608061
chr12	105617070	105617090
chr12	105886002	105886022
chr12	106067911	106067931
chr12	110398835	110398855
chr12	110430688	110430708
chr12	110553909	110553929
chr12	111379024	111379044
chr12	111386236	111386256
chr12	111413251	111413271
chr12	111437419	111437439
chr12	111450225	111450245
chr12	111520449	111520469
chr12	111525701	111525721
chr12	111703754	111703774
chr12	111733685	111733705
chr12	111739834	111739854
chr12	111783994	111784014
chr12	111889288	111889308
chr12	112327598	112327618
chr12	112421987	112422007
chr12	112439894	112439914
chr12	112604556	112604576
chr12	112802778	112802798
chr12	113104398	113104418
chr13	37457935	37457955
chr13	37966488	37966508
chr13	38232573	38232593
chr13	38308197	38308217
chr13	38525959	38525979
chr13	38542883	38542903
chr13	38735183	38735203
chr13	38756226	38756246
chr13	39032972	39032992
chr13	39158784	39158804
chr13	39505800	39505820
chr13	39821805	39821825
chr13	40280044	40280064
chr13	40321153	40321173
chr13	47223895	47223915
chr13	47432033	47432053
chr13	47443360	47443380
chr13	47567197	47567217
chr13	47609790	47609810
chr13	48082277	48082297
chr13	48514366	48514386
chr13	48652859	48652879
chr13	48760512	48760532
chr13	48767290	48767310
chr13	49032862	49032882
chr13	51651795	51651815
chr13	51864572	51864592
chr13	52210676	52210696
chr13	52276767	52276787
chr13	52658036	52658056
chr13	52812686	52812706
chr13	52864682	52864702
chr13	52887143	52887163
chr13	52950962	52950982
chr13	53145321	53145341
chr13	53524287	53524307
chr13	54284306	54284326
chr13	54349242	54349262
chr13	54359363	54359383
chr13	54738141	54738161
chr13	54813725	54813745
chr13	55119531	55119551
chr13	55610713	55610733
chr13	56075752	56075772
chr13	56094422	56094442
chr13	56099951	56099971
chr13	57351110	57351130
chr13	57583468	57583488
chr13	57941203	57941223
chr13	58187541	58187561
chr13	58669187	58669207
chr13	58828702	58828722
chr13	58865142	58865162
chr13	58892688	58892708
chr13	58922513	58922533
chr13	58973763	58973783
chr13	59147128	59147148
chr13	59778024	59778044
chr13	59820905	59820925
chr13	60567644	60567664
chr13	60655894	60655914
chr13	60731020	60731040
chr13	60816933	60816953
chr13	94283009	94283029
chr13	94804636	94804656
chr13	95151823	95151843
chr13	95265794	95265814
chr13	95305485	95305505
chr13	95594273	95594293
chr13	95604834	95604854
chr13	95665679	95665699
chr13	95877936	95877956
chr13	106897408	106897428
chr13	107106031	107106051
chr13	107515336	107515356
chr13	107743443	107743463
chr13	107841914	107841934
chr13	107943461	107943481
chr13	108198469	108198489
chr13	108262283	108262303
chr13	108323106	108323126
chr13	108539941	108539961
chr13	110534774	110534794
chr13	110637752	110637772
chr13	111244767	111244787
chr13	111470311	111470331
chr13	111560830	111560850
chr13	111579133	111579153
chr13	111608831	111608851
chr13	112274958	112274978
chr13	112316525	112316545
chr13	112435642	112435662
chr13	112507150	112507170
chr14	32143023	32143043
chr14	32426229	32426249
chr14	32557290	32557310
chr14	32921975	32921995
chr14	33237673	33237693
chr14	33351118	33351138
chr14	33362880	33362900
chr14	33460025	33460045
chr14	33476985	33477005
chr14	33696755	33696775
chr14	33803596	33803616
chr14	33970211	33970231
chr14	34145010	34145030
chr14	34307775	34307795
chr14	35009404	35009424
chr14	35101520	35101540
chr14	70143759	70143779
chr14	70464010	70464030
chr14	70593684	70593704
chr14	70618579	70618599
chr14	70676525	70676545
chr14	70777847	70777867
chr14	70897204	70897224
chr14	71046046	71046066
chr14	71101507	71101527
chr14	71130977	71130997
chr14	71246772	71246792
chr14	71307631	71307651
chr14	71323277	71323297
chr14	71540383	71540403
chr14	71682052	71682072
chr14	71892075	71892095
chr14	72105535	72105555
chr14	72199221	72199241
chr14	72372907	72372927
chr14	72417924	72417944
chr14	72843577	72843597
chr14	72847814	72847834
chr14	73085567	73085587
chr14	73315115	73315135
chr14	73334329	73334349
chr15	35741076	35741096
chr15	36000552	36000572
chr15	36026725	36026745
chr15	36328618	36328638
chr15	36514114	36514134
chr15	36556771	36556791
chr15	36726581	36726601
chr15	36792379	36792399
chr15	36979578	36979598
chr15	37049552	37049572
chr15	37052967	37052987
chr15	37616324	37616344
chr15	37628804	37628824
chr15	37664259	37664279
chr15	72505073	72505093
chr15	73040373	73040393
chr15	73466548	73466568
chr15	73604480	73604500
chr15	73680107	73680127
chr15	73751138	73751158
chr15	73836203	73836223
chr15	73987896	73987916
chr15	74160362	74160382
chr15	74312645	74312665
chr15	74370151	74370171
chr15	74387945	74387965
chr15	77858279	77858299
chr15	78075195	78075215
chr15	78091460	78091480
chr15	78403284	78403304
chr15	78773231	78773251
chr15	78820870	78820890
chr15	78826767	78826787
chr15	78828544	78828564
chr15	79125695	79125715
chr15	79148869	79148889
chr15	79162685	79162705
chr15	79194687	79194707
chr15	79544498	79544518
chr15	79651966	79651986
chr15	79718582	79718602
chr15	79932614	79932634
chr15	80205024	80205044
chr15	80388999	80389019
chr15	80391809	80391829
chr15	81235888	81235908
chr15	81331750	81331770
chr15	81600541	81600561
chr15	81657297	81657317
chr15	81693314	81693334
chr15	81769244	81769264
chr15	81802631	81802651
chr15	81844915	81844935
chr15	81858087	81858107
chr15	81871910	81871930
chr15	81939499	81939519
chr15	81944743	81944763
chr15	81953028	81953048
chr15	82161281	82161301
chr15	82293057	82293077
chr15	82312889	82312909
chr15	82943167	82943187
chr15	83219133	83219153
chr15	83294750	83294770
chr16	16780549	16780569
chr16	17035753	17035773
chr16	17091463	17091483
chr16	17211586	17211606
chr16	17648116	17648136
chr16	17785176	17785196
chr16	18057666	18057686
chr16	18161324	18161344
chr16	18216273	18216293
chr16	18283448	18283468
chr16	18572729	18572749
chr16	18588691	18588711
chr16	19858568	19858588
chr16	20516054	20516074
chr16	20590770	20590790
chr16	20692633	20692653
chr16	20709887	20709907
chr16	20722121	20722141
chr16	20788023	20788043
chr16	21244971	21244991
chr16	21333214	21333234
chr16	21460753	21460773
chr16	21461073	21461093
chr16	21695517	21695537
chr16	22063221	22063241
chr16	22088588	22088608
chr16	32169110	32169130
chr16	32246702	32246722
chr16	32420063	32420083
chr16	32488742	32488762
chr16	32506051	32506071
chr16	33143405	33143425
chr16	33290170	33290190
chr16	33337033	33337053
chr16	33364726	33364746
chr16	33707707	33707727
chr16	33753169	33753189
chr16	33830337	33830357
chr16	33875859	33875879
chr16	33990115	33990135
chr16	34012627	34012647
chr16	34263436	34263456
chr16	34411028	34411048
chr16	34432236	34432256
chr16	34501844	34501864
chr16	34573771	34573791
chr16	34743466	34743486
chr16	35015470	35015490
chr16	35603204	35603224
chr16	35643295	35643315
chr16	35662954	35662974
chr16	35675444	35675464
chr17	23565625	23565645
chr17	23651884	23651904
chr17	23782834	23782854
chr17	23806229	23806249
chr17	24142394	24142414
chr17	24152360	24152380
chr17	24431825	24431845
chr17	24530460	24530480
chr17	24553154	24553174
chr17	24598081	24598101
chr17	24689865	24689885
chr17	25276236	25276256
chr17	25415124	25415144
chr17	25425968	25425988
chr17	25450661	25450681
chr17	25464125	25464145
chr17	25490728	25490748
chr17	25692116	25692136
chr17	25855633	25855653
chr17	26092879	26092899
chr17	26144791	26144811
chr17	26459058	26459078
chr17	27635007	27635027
chr17	27635157	27635177
chr17	27653756	27653776
chr17	27692493	27692513
chr17	27793318	27793338
chr17	27833274	27833294
chr17	28161020	28161040
chr17	28168263	28168283
chr17	28617312	28617332
chr17	28761076	28761096
chr17	28860157	28860177
chr17	29159992	29160012
chr17	29167035	29167055
chr17	29219995	29220015
chr17	29417828	29417848
chr17	29605020	29605040
chr17	45383258	45383278
chr17	45432942	45432962
chr17	45926314	45926334
chr17	45929694	45929714
chr17	46219751	46219771
chr17	46441305	46441325
chr17	46520528	46520548
chr17	46555563	46555583
chr17	46651527	46651547
chr17	46681395	46681415
chr17	46693854	46693874
chr17	46721720	46721740
chr17	46857987	46858007
chr17	46870661	46870681
chr17	47151013	47151033
chr17	47193214	47193234
chr17	47251417	47251437
chr17	47699578	47699598
chr17	47955680	47955700
chr17	65445383	65445403
chr17	65694971	65694991
chr17	65890882	65890902
chr17	66115310	66115330
chr17	66227428	66227448
chr17	66289880	66289900
chr17	66339027	66339047
chr17	66357014	66357034
chr17	66440691	66440711
chr17	66613287	66613307
chr17	66651353	66651373
chr17	66863657	66863677
chr17	66938035	66938055
chr17	67043598	67043618
chr17	67397548	67397568
chr18	26288663	26288683
chr18	26395041	26395061
chr18	26929703	26929723
chr18	26997575	26997595
chr18	27051280	27051300
chr18	27291107	27291127
chr18	27414633	27414653
chr18	27857950	27857970
chr18	27944804	27944824
chr18	27956284	27956304
chr18	28068130	28068150
chr18	28681717	28681737
chr18	28827135	28827155
chr18	37144709	37144729
chr18	37185955	37185975
chr18	37326194	37326214
chr18	37618144	37618164
chr18	37995162	37995182
chr18	38163553	38163573
chr18	38176174	38176194
chr18	38208936	38208956
chr18	38701272	38701292
chr18	38874064	38874084
chr18	39187017	39187037
chr18	39207971	39207991
chr18	39284749	39284769
chr18	39699348	39699368
chr18	39831426	39831446
chr18	56289049	56289069
chr18	56488442	56488462
chr18	56630822	56630842
chr18	57003379	57003399
chr18	57236728	57236748
chr18	57336573	57336593
chr18	57573588	57573608
chr18	57610923	57610943
chr18	57878795	57878815
chr18	57992261	57992281
chr18	58208374	58208394
chr18	58653615	58653635
chr18	58669666	58669686
chr18	58689754	58689774
chr18	59980431	59980451
chr18	60688476	60688496
chr18	60731948	60731968
chr18	60771591	60771611
chr18	60917195	60917215
chr18	60959831	60959851
chr18	61246450	61246470
chr18	61270177	61270197
chr18	61284149	61284169
chr18	61424340	61424360
chr18	61710671	61710691
chr18	61815647	61815667
chr18	74809173	74809193
chr18	74838501	74838521
chr18	75106350	75106370
chr18	75198248	75198268
chr18	75394307	75394327
chr18	75535183	75535203
chr18	75563162	75563182
chr18	75746310	75746330
chr18	76082239	76082259
chr18	76124866	76124886
chr18	76336673	76336693
chr18	81812951	81812971
chr18	81921543	81921563
chr18	82121871	82121891
chr18	82353354	82353374
chr18	82593119	82593139
chr18	82692196	82692216
chr18	82771035	82771055
chr18	82956051	82956071
chr18	83139293	83139313
chr18	83766110	83766130
chr19	44988296	44988316
chr19	45120187	45120207
chr19	45321862	45321882
chr19	45530602	45530622
chr19	45754081	45754101
chr19	45974648	45974668
chr19	46260400	46260420
chr19	46381231	46381251
chr19	46434293	46434313
chr19	46500553	46500573
chr19	46678844	46678864
chr19	46712437	46712457
chr19	46855429	46855449
chr19	46870203	46870223
chr19	46878518	46878538
chr19	47133123	47133143
chr19	47333100	47333120
chr19	47707450	47707470
chr19	47724208	47724228
chr19	47855310	47855330
chr19	47864552	47864572
chr19	47895600	47895620
chr19	48109445	48109465
chr19	48195209	48195229
chr19	48235493	48235513
chr19	48331574	48331594
chr19	48353863	48353883
chr19	48368889	48368909
chr19	48585884	48585904
chr19	48762658	48762678
chr19	49080233	49080253
chr2	27729861	27729881
chr2	28100179	28100199
chr2	28206219	28206239
chr2	28335321	28335341
chr2	28518108	28518128
chr2	28540721	28540741
chr2	28582979	28582999
chr2	28640818	28640838
chr2	28642461	28642481
chr2	28701612	28701632
chr2	28839695	28839715
chr2	29571277	29571297
chr2	31406304	31406324
chr2	31510279	31510299
chr2	32096030	32096050
chr2	32271747	32271767
chr2	32378042	32378062
chr2	32460444	32460464
chr2	32488108	32488128
chr2	32775637	32775657
chr2	32926368	32926388
chr2	32961611	32961631
chr2	32986181	32986201
chr2	33152649	33152669
chr2	33312224	33312244
chr2	33365143	33365163
chr2	154653251	154653271
chr2	154791527	154791547
chr2	155108015	155108035
chr2	155471329	155471349
chr2	155521683	155521703
chr2	155524202	155524222
chr2	155634375	155634395
chr2	155822405	155822425
chr2	155853304	155853324
chr2	155961151	155961171
chr2	156028735	156028755
chr2	156126986	156127006
chr2	156179966	156179986
chr2	156573039	156573059
chr2	156688153	156688173
chr2	156856840	156856860
chr2	157043363	157043383
chr2	157388091	157388111
chr2	157424290	157424310
chr2	157457203	157457223
chr2	157475598	157475618
chr2	166377211	166377231
chr2	166459046	166459066
chr2	166681460	166681480
chr2	167109599	167109619
chr2	167367936	167367956
chr2	167454802	167454822
chr2	167573642	167573662
chr2	167585832	167585852
chr2	167689190	167689210
chr2	167726624	167726644
chr2	167769716	167769736
chr2	167828229	167828249
chr2	167842961	167842981
chr2	167991925	167991945
chr2	168415019	168415039
chr2	168476930	168476950
chr2	168489657	168489677
chr2	168631123	168631143
chr2	168765647	168765667
chr2	168812361	168812381
chr2	168880344	168880364
chr2	169092064	169092084
chr2	169158100	169158120
chr2	169257329	169257349
chr2	169360817	169360837
chr2	169449767	169449787
chr2	169496333	169496353
chr2	169594122	169594142
chr2	169850249	169850269
chr2	169879864	169879884
chr2	170059585	170059605
chr3	52687631	52687651
chr3	52937914	52937934
chr3	52957788	52957808
chr3	53139713	53139733
chr3	53162306	53162326
chr3	53209411	53209431
chr3	53436925	53436945
chr3	53538003	53538023
chr3	53576967	53576987
chr3	53757999	53758019
chr3	53829306	53829326
chr3	54201154	54201174
chr3	83285640	83285660
chr3	83301396	83301416
chr3	83543284	83543304
chr3	83785100	83785120
chr3	83973434	83973454
chr3	84241693	84241713
chr3	84329068	84329088
chr3	84428887	84428907
chr3	84443932	84443952
chr3	84482650	84482670
chr3	84769044	84769064
chr3	85188191	85188211
chr3	85229692	85229712
chr3	85405768	85405788
chr3	85444613	85444633
chr3	106911819	106911839
chr3	106964428	106964448
chr3	107074633	107074653
chr3	107197593	107197613
chr3	107420351	107420371
chr3	107565403	107565423
chr3	107628655	107628675
chr3	107738114	107738134
chr3	107741839	107741859
chr3	107802054	107802074
chr3	108097775	108097795
chr3	108131242	108131262
chr3	108410599	108410619
chr3	108563903	108563923
chr3	108716679	108716699
chr3	108764885	108764905
chr3	109166311	109166331
chr3	109299015	109299035
chr3	109517822	109517842
chr3	109633347	109633367
chr3	109638601	109638621
chr4	116654203	116654223
chr4	116704589	116704609
chr4	116972025	116972045
chr4	117096045	117096065
chr4	117120747	117120767
chr4	117302866	117302886
chr4	117354404	117354424
chr4	117360744	117360764
chr4	117567374	117567394
chr4	117672498	117672518
chr4	118107793	118107813
chr4	118155858	118155878
chr4	118210664	118210684
chr4	118328759	118328779
chr4	118338589	118338609
chr4	118544270	118544290
chr4	118624986	118625006
chr4	130022300	130022320
chr4	130139140	130139160
chr4	130840504	130840524
chr4	130976339	130976359
chr4	131192998	131193018
chr4	131218413	131218433
chr4	131287973	131287993
chr4	131510802	131510822
chr4	131513026	131513046
chr4	131580297	131580317
chr4	131732968	131732988
chr4	131740948	131740968
chr4	131765395	131765415
chr4	131776763	131776783
chr4	131926927	131926947
chr4	132295238	132295258
chr4	132422095	132422115
chr4	132795758	132795778
chr4	132853429	132853449
chr4	132862643	132862663
chr4	132991243	132991263
chr4	133001029	133001049
chr4	133051629	133051649
chr4	133344052	133344072
chr4	133441831	133441851
chr4	133563534	133563554
chr4	133759590	133759610
chr4	133871393	133871413
chr4	133887827	133887847
chr4	134006908	134006928
chr4	134056039	134056059
chr4	134062503	134062523
chr4	134703696	134703716
chr4	134740048	134740068
chr4	134758938	134758958
chr4	134991341	134991361
chr4	135010142	135010162
chr4	135340075	135340095
chr4	135386170	135386190
chr4	135552611	135552631
chr4	135743447	135743467
chr4	138260942	138260962
chr4	138305282	138305302
chr4	138448352	138448372
chr4	138455648	138455668
chr4	138486033	138486053
chr4	138612811	138612831
chr4	138961422	138961442
chr4	139083402	139083422
chr4	139239564	139239584
chr4	139355293	139355313
chr4	139426429	139426449
chr4	139693821	139693841
chr4	139723503	139723523
chr4	139855359	139855379
chr4	139869688	139869708
chr4	140060009	140060029
chr4	140145207	140145227
chr4	140459060	140459080
chr4	140562763	140562783
chr4	140717119	140717139
chr4	140723388	140723408
chr4	140799413	140799433
chr4	140888009	140888029
chr4	140930315	140930335
chr4	141060249	141060269
chr4	141323912	141323932
chr4	141604348	141604368
chr4	149586175	149586195
chr4	149666709	149666729
chr4	149920611	149920631
chr4	149972959	149972979
chr4	150120798	150120818
chr4	150237038	150237058
chr4	150418282	150418302
chr4	150620864	150620884
chr4	150720090	150720110
chr4	150833717	150833737
chr4	150940054	150940074
chr4	151007260	151007280
chr4	151043988	151044008
chr4	151094327	151094347
chr4	151159727	151159747
chr4	152009830	152009850
chr4	152086083	152086103
chr4	152133057	152133077
chr4	152227054	152227074
chr4	152243805	152243825
chr4	152345631	152345651
chr4	152422725	152422745
chr4	152476966	152476986
chr4	152618042	152618062
chr4	152643694	152643714
chr4	152792137	152792157
chr4	152861524	152861544
chr4	152968674	152968694
chr4	152974889	152974909
chr4	153297818	153297838
chr4	153384937	153384957
chr4	153625509	153625529
chr4	153681088	153681108
chr4	153888080	153888100
chr4	154115600	154115620
chr4	154171098	154171118
chr4	154218409	154218429
chr5	112576765	112576785
chr5	112627579	112627599
chr5	112802463	112802483
chr5	112804282	112804302
chr5	113009571	113009591
chr5	113289836	113289856
chr5	113307782	113307802
chr5	113455950	113455970
chr5	113483071	113483091
chr5	113635527	113635547
chr5	113686222	113686242
chr5	113724549	113724569
chr5	113937114	113937134
chr5	114035956	114035976
chr5	114130326	114130346
chr5	114590669	114590689
chr5	119176670	119176690
chr5	119423519	119423539
chr5	119639002	119639022
chr5	119663768	119663788
chr5	119814868	119814888
chr5	119936725	119936745
chr5	120031173	120031193
chr5	120172876	120172896
chr5	120184865	120184885
chr5	120536152	120536172
chr5	120595769	120595789
chr5	120604942	120604962
chr5	120621526	120621546
chr5	120625172	120625192
chr5	120681027	120681047
chr5	121181374	121181394
chr5	121190840	121190860
chr5	121417843	121417863
chr5	121493621	121493641
chr5	121763550	121763570
chr5	121960165	121960185
chr5	122013308	122013328
chr5	122369148	122369168
chr5	142011692	142011712
chr5	142186916	142186936
chr5	142236863	142236883
chr5	142241183	142241203
chr5	142353112	142353132
chr5	142404638	142404658
chr5	142485310	142485330
chr5	142629958	142629978
chr5	142653875	142653895
chr5	142701975	142701995
chr5	142702142	142702162
chr5	142819658	142819678
chr5	142885542	142885562
chr5	143023528	143023548
chr5	143265022	143265042
chr5	143277851	143277871
chr5	143353545	143353565
chr5	143413802	143413822
chr5	143603226	143603246
chr5	143632055	143632075
chr5	143756074	143756094
chr5	143893967	143893987
chr5	144120168	144120188
chr5	144300619	144300639
chr5	144386503	144386523
chr5	144394305	144394325
chr5	144752309	144752329
chr5	144789415	144789435
chr5	144890282	144890302
chr5	144995817	144995837
chr5	145083995	145084015
chr5	145121399	145121419
chr5	145126638	145126658
chr5	145316930	145316950
chr6	29931869	29931889
chr6	30048208	30048228
chr6	30220324	30220344
chr6	30263065	30263085
chr6	30694596	30694616
chr6	30828081	30828101
chr6	30979958	30979978
chr6	31054993	31055013
chr6	31596835	31596855
chr6	31661362	31661382
chr6	31692056	31692076
chr6	31822353	31822373
chr6	31925147	31925167
chr6	32172890	32172910
chr6	32184608	32184628
chr6	87656138	87656158
chr6	87811649	87811669
chr6	87838634	87838654
chr6	87865622	87865642
chr6	87913805	87913825
chr6	88427567	88427587
chr6	88632304	88632324
chr6	88755201	88755221
chr6	88787304	88787324
chr6	88817719	88817739
chr6	88871076	88871096
chr6	88916714	88916734
chr6	89240693	89240713
chr6	89417987	89418007
chr6	95490959	95490979
chr6	95588117	95588137
chr6	96334926	96334946
chr6	96642432	96642452
chr6	96646706	96646726
chr6	96892014	96892034
chr6	96939331	96939351
chr6	96992805	96992825
chr6	97213999	97214019
chr6	97279082	97279102
chr6	97280096	97280116
chr6	97604730	97604750
chr6	97794481	97794501
chr6	97816851	97816871
chr6	124399887	124399907
chr6	124756380	124756400
chr6	125022782	125022802
chr6	125204497	125204517
chr6	125261817	125261837
chr6	125265896	125265916
chr6	125340228	125340248
chr6	125494473	125494493
chr6	125623031	125623051
chr6	125626328	125626348
chr6	125947178	125947198
chr6	126100498	126100518
chr6	126154019	126154039
chr6	126156097	126156117
chr6	126521695	126521715
chr6	126671635	126671655
chr6	126717466	126717486
chr6	126787848	126787868
chr6	136122591	136122611
chr6	136198142	136198162
chr6	136273870	136273890
chr6	136723897	136723917
chr6	136938536	136938556
chr6	137075705	137075725
chr6	137434610	137434630
chr6	137520620	137520640
chr6	137564919	137564939
chr6	137718361	137718381
chr6	137810511	137810531
chr6	137877019	137877039
chr6	141637187	141637207
chr6	141871583	141871603
chr6	142458088	142458108
chr6	142481517	142481537
chr6	142571215	142571235
chr6	142737878	142737898
chr6	142779574	142779594
chr6	142818662	142818682
chr6	143098402	143098422
chr6	143404292	143404312
chr7	24080860	24080880
chr7	24120883	24120903
chr7	24232137	24232157
chr7	24447763	24447783
chr7	24531576	24531596
chr7	24595607	24595627
chr7	24899133	24899153
chr7	24903053	24903073
chr7	24938445	24938465
chr7	24951145	24951165
chr7	24996909	24996929
chr7	25400355	25400375
chr7	25601538	25601558
chr7	25713475	25713495
chr7	26769633	26769653
chr7	26816768	26816788
chr7	27209776	27209796
chr7	27225620	27225640
chr7	27332706	27332726
chr7	27602066	27602086
chr7	27621996	27622016
chr7	27900828	27900848
chr7	28165708	28165728
chr7	28402581	28402601
chr7	28414706	28414726
chr7	28490959	28490979
chr7	28529013	28529033
chr7	28803034	28803054
chr7	28820162	28820182
chr7	28833077	28833097
chr7	28966391	28966411
chr7	28991361	28991381
chr7	34212503	34212523
chr7	34334425	34334445
chr7	34360298	34360318
chr7	34403426	34403446
chr7	34548195	34548215
chr7	34605315	34605335
chr7	34632916	34632936
chr7	34633679	34633699
chr7	34644433	34644453
chr7	34770795	34770815
chr7	35265825	35265845
chr7	35319444	35319464
chr7	35340241	35340261
chr7	35568042	35568062
chr7	35581688	35581708
chr7	36021155	36021175
chr7	36043476	36043496
chr7	43463632	43463652
chr7	43760537	43760557
chr7	44048641	44048661
chr7	44077603	44077623
chr7	44374597	44374617
chr7	44498004	44498024
chr7	44538528	44538548
chr7	44595743	44595763
chr7	44633603	44633623
chr7	44813248	44813268
chr7	44815004	44815024
chr7	44821120	44821140
chr7	45010504	45010524
chr7	45121896	45121916
chr7	45343730	45343750
chr7	45406326	45406346
chr7	45432932	45432952
chr7	45597253	45597273
chr7	45722438	45722458
chr7	46276849	46276869
chr7	78875682	78875702
chr7	78921489	78921509
chr7	79284698	79284718
chr7	79492411	79492431
chr7	79496635	79496655
chr7	79510749	79510769
chr7	79534281	79534301
chr7	79581533	79581553
chr7	80005337	80005357
chr7	80180997	80181017
chr7	80267294	80267314
chr7	80388380	80388400
chr7	80389960	80389980
chr7	80578173	80578193
chr7	81081256	81081276
chr7	81293489	81293509
chr7	81373844	81373864
chr7	81514656	81514676
chr7	81572948	81572968
chr7	81680865	81680885
chr7	81957106	81957126
chr7	81992642	81992662
chr7	82178963	82178983
chr7	82265509	82265529
chr7	82270272	82270292
chr7	82400882	82400902
chr7	82510491	82510511
chr7	83032718	83032738
chr7	83152795	83152815
chr7	125494877	125494897
chr7	125607866	125607886
chr7	125750585	125750605
chr7	125881282	125881302
chr7	126369728	126369748
chr7	126478317	126478337
chr7	126494561	126494581
chr7	126581481	126581501
chr7	126672278	126672298
chr7	126819406	126819426
chr7	126995805	126995825
chr7	127008934	127008954
chr7	127291411	127291431
chr7	127391487	127391507
chr7	127777756	127777776
chr7	127814986	127815006
chr8	69774764	69774784
chr8	69864718	69864738
chr8	70402262	70402282
chr8	70488740	70488760
chr8	70636445	70636465
chr8	70699458	70699478
chr8	70893843	70893863
chr8	70912485	70912505
chr8	71331309	71331329
chr8	71397608	71397628
chr8	71460954	71460974
chr8	71463285	71463305
chr8	71496715	71496735
chr8	71689619	71689639
chr8	71743314	71743334
chr8	72298523	72298543
chr8	72319712	72319732
chr8	72667590	72667610
chr8	72710389	72710409
chr8	72723325	72723345
chr8	73003600	73003620
chr8	73235425	73235445
chr8	73296090	73296110
chr8	83004302	83004322
chr8	83030545	83030565
chr8	83159655	83159675
chr8	83228066	83228086
chr8	83590709	83590729
chr8	83727890	83727910
chr8	83998361	83998381
chr8	84026422	84026442
chr8	84094859	84094879
chr8	84445610	84445630
chr8	84525552	84525572
chr8	84715874	84715894
chr8	84742560	84742580
chr8	84756580	84756600
chr8	84786364	84786384
chr8	84892146	84892166
chr8	84928541	84928561
chr8	105377809	105377829
chr8	105415076	105415096
chr8	105445721	105445741
chr8	105564355	105564375
chr8	105607473	105607493
chr8	105718374	105718394
chr8	105893991	105894011
chr8	106375845	106375865
chr8	106520200	106520220
chr8	106644767	106644787
chr8	106931085	106931105
chr8	107091738	107091758
chr8	107092759	107092779
chr8	107387185	107387205
chr8	107435040	107435060
chr8	107525075	107525095
chr8	107552814	107552834
chr8	107595877	107595897
chr8	107600446	107600466
chr8	107755622	107755642
chr8	107756603	107756623
chr8	107878377	107878397
chr8	108126228	108126248
chr8	108237113	108237133
chr8	108655990	108656010
chr8	108851357	108851377
chr8	118649985	118650005
chr8	118697923	118697943
chr8	118788599	118788619
chr8	119265692	119265712
chr8	119440998	119441018
chr8	119564205	119564225
chr8	119637252	119637272
chr8	119814341	119814361
chr8	120214476	120214496
chr8	120363030	120363050
chr8	120546030	120546050
chr8	120619222	120619242
chr8	120634833	120634853
chr9	24994749	24994769
chr9	25158493	25158513
chr9	25232401	25232421
chr9	25665332	25665352
chr9	25762254	25762274
chr9	26022703	26022723
chr9	26299843	26299863
chr9	26379932	26379952
chr9	26431528	26431548
chr9	26470884	26470904
chr9	26522608	26522628
chr9	26639954	26639974
chr9	27068551	27068571
chr9	27229177	27229197
chr9	27337973	27337993
chr9	28042009	28042029
chr9	28113091	28113111
chr9	40982064	40982084
chr9	41161481	41161501
chr9	41413876	41413896
chr9	41913938	41913958
chr9	42015255	42015275
chr9	42141792	42141812
chr9	42229986	42230006
chr9	42561438	42561458
chr9	42574240	42574260
chr9	42612151	42612171
chr9	42710472	42710492
chr9	42800383	42800403
chr9	49391977	49391997
chr9	49451119	49451139
chr9	49948634	49948654
chr9	49954838	49954858
chr9	50228839	50228859
chr9	50231698	50231718
chr9	50390525	50390545
chr9	50756423	50756443
chr9	50837288	50837308
chr9	50956722	50956742
chr9	51185671	51185691
chr9	59317930	59317950
chr9	59539873	59539893
chr9	59570353	59570373
chr9	59578235	59578255
chr9	59813990	59814010
chr9	59983709	59983729
chr9	59987011	59987031
chr9	60029798	60029818
chr9	60262848	60262868
chr9	60811706	60811726
chr9	60813784	60813804
chr9	61001169	61001189
chr9	61342915	61342935
chr9	61619382	61619402
chr9	61621469	61621489
chr9	61785050	61785070
chr9	61893787	61893807
chr9	62122435	62122455
chr9	62239927	62239947
chr9	62306934	62306954
chr9	62527825	62527845
chr9	67101393	67101413
chr9	67278871	67278891
chr9	67488217	67488237
chr9	67493915	67493935
chr9	67500068	67500088
chr9	67640003	67640023
chr9	67714962	67714982
chr9	68027924	68027944
chr9	68409985	68410005
chr9	68591283	68591303
chr9	68739741	68739761
chr9	68880860	68880880
chr9	68948699	68948719
chr9	69232455	69232475
chr9	82458812	82458832
chr9	82724984	82725004
chr9	82795349	82795369
chr9	83298646	83298666
chr9	83436960	83436980
chr9	83584495	83584515
chr9	83612415	83612435
chr9	83681934	83681954
chr9	83734525	83734545
chr9	83820408	83820428
chr9	83981469	83981489
chr9	84173725	84173745
chr9	95750073	95750093
chr9	95914024	95914044
chr9	96126544	96126564
chr9	96287990	96288010
chr9	96563424	96563444
chr9	96638860	96638880
chr9	96856454	96856474
chr9	97016429	97016449
chr9	97018647	97018667
chr9	97424186	97424206
chr9	97506871	97506891
chr9	97587921	97587941
chr9	97642812	97642832
chr9	117182212	117182232
chr9	117205522	117205542
chr9	117668905	117668925
chr9	117672058	117672078
chr9	117810030	117810050
chr9	117869022	117869042
chr9	117895027	117895047
chr9	118096274	118096294
chr9	118349651	118349671
chr9	118696949	118696969
chr9	118783949	118783969
chr9	118853321	118853341
chr9	119339960	119339980
chr9	119368138	119368158
chr9	119405519	119405539
chr9	119483606	119483626
chr9	120561969	120561989
chr9	121252208	121252228
chr9	121278974	121278994
chr9	121440428	121440448
chr9	121452212	121452232
chr9	121653684	121653704
chr9	121681926	121681946
chr9	121895557	121895577
chr9	121999645	121999665
chr9	122208934	122208954
chr9	122290526	122290546
chr9	122412308	122412328
chr9	122490641	122490661
chr9	123092087	123092107
chr9	123156742	123156762
chr9	123257712	123257732
chr9	123473435	123473455

## Sheet: MES-G-2
chromosome	start	end
chr1	34843344	34843364
chr1	35036740	35036760
chr1	35396636	35396656
chr1	35406585	35406605
chr1	35437524	35437544
chr1	35660754	35660774
chr1	35814526	35814546
chr1	36070913	36070933
chr1	36271527	36271547
chr1	36291184	36291204
chr1	36542781	36542801
chr1	40924843	40924863
chr1	40994785	40994805
chr1	41074855	41074875
chr1	41280970	41280990
chr1	41919516	41919536
chr1	42105188	42105208
chr1	42253275	42253295
chr1	42590128	42590148
chr1	42818097	42818117
chr1	42831399	42831419
chr1	57250629	57250649
chr1	57422152	57422172
chr1	57986827	57986847
chr1	58033079	58033099
chr1	58230054	58230074
chr1	58245103	58245123
chr1	58258840	58258860
chr1	58480435	58480455
chr1	58536758	58536778
chr1	58618981	58619001
chr1	59019827	59019847
chr1	88809385	88809405
chr1	89155259	89155279
chr1	89427860	89427880
chr1	89479583	89479603
chr1	89739642	89739662
chr1	89820206	89820226
chr1	89935672	89935692
chr1	90036124	90036144
chr1	90133608	90133628
chr1	90189892	90189912
chr1	90285162	90285182
chr1	90368659	90368679
chr1	90533250	90533270
chr1	90901865	90901885
chr1	90957632	90957652
chr1	91041658	91041678
chr1	91198877	91198897
chr1	91221534	91221554
chr1	91360361	91360381
chr1	91444878	91444898
chr1	91456647	91456667
chr1	91503737	91503757
chr1	91820033	91820053
chr1	91857030	91857050
chr1	92473870	92473890
chr1	117935904	117935924
chr1	118130029	118130049
chr1	118546633	118546653
chr1	118759000	118759020
chr1	119093587	119093607
chr1	119099668	119099688
chr1	119328859	119328879
chr1	119397210	119397230
chr1	119425840	119425860
chr1	119468307	119468327
chr1	119512865	119512885
chr1	119847972	119847992
chr1	119884614	119884634
chr1	120109844	120109864
chr1	120281643	120281663
chr1	120466022	120466042
chr1	120493715	120493735
chr1	120607188	120607208
chr1	120939503	120939523
chr1	120950226	120950246
chr1	121151849	121151869
chr1	121180033	121180053
chr1	121294647	121294667
chr1	121756829	121756849
chr1	121813318	121813338
chr1	167367749	167367769
chr1	167415324	167415344
chr1	167441243	167441263
chr1	167596326	167596346
chr1	168285383	168285403
chr1	168361509	168361529
chr1	168425565	168425585
chr1	168522115	168522135
chr1	168543231	168543251
chr1	168571179	168571199
chr1	169026706	169026726
chr1	169284624	169284644
chr1	180225196	180225216
chr1	180712410	180712430
chr1	180791796	180791816
chr1	180826567	180826587
chr1	181002834	181002854
chr1	181005639	181005659
chr1	181211531	181211551
chr1	181273184	181273204
chr1	181462219	181462239
chr1	181798855	181798875
chr1	181897283	181897303
chr1	192388091	192388111
chr1	192472004	192472024
chr1	192599675	192599695
chr1	192726074	192726094
chr1	192815986	192816006
chr1	192940520	192940540
chr1	193272936	193272956
chr1	193331355	193331375
chr1	193495976	193495996
chr1	193650847	193650867
chr1	193751807	193751827
chr1	193799098	193799118
chr10	58622530	58622550
chr10	59049575	59049595
chr10	59226813	59226833
chr10	59365951	59365971
chr10	59616043	59616063
chr10	59659045	59659065
chr10	59883332	59883352
chr10	60003038	60003058
chr10	60131462	60131482
chr10	60286068	60286088
chr10	60357835	60357855
chr10	60404952	60404972
chr10	60423120	60423140
chr10	60455760	60455780
chr10	60466060	60466080
chr10	60575768	60575788
chr10	60752879	60752899
chr10	61027559	61027579
chr10	61205661	61205681
chr10	61249655	61249675
chr10	61260733	61260753
chr10	76622808	76622828
chr10	76961966	76961986
chr10	77071048	77071068
chr10	77132373	77132393
chr10	77213953	77213973
chr10	77367030	77367050
chr10	77463919	77463939
chr10	77580468	77580488
chr10	77750412	77750432
chr10	77873317	77873337
chr10	77928318	77928338
chr10	78169435	78169455
chr10	78216642	78216662
chr10	78390438	78390458
chr10	78401209	78401229
chr10	78405427	78405447
chr10	78425202	78425222
chr10	78447278	78447298
chr10	78471995	78472015
chr10	78595568	78595588
chr10	79585080	79585100
chr10	79803875	79803895
chr10	80032150	80032170
chr10	80149043	80149063
chr10	80196867	80196887
chr10	80320381	80320401
chr10	80571164	80571184
chr10	80734250	80734270
chr10	80850671	80850691
chr10	80960242	80960262
chr10	81025033	81025053
chr10	81070017	81070037
chr10	81081482	81081502
chr10	81198174	81198194
chr10	81359285	81359305
chr10	81631574	81631594
chr10	120388048	120388068
chr10	120693924	120693944
chr10	120771263	120771283
chr10	120978496	120978516
chr10	120978808	120978828
chr10	121024133	121024153
chr10	121189970	121189990
chr10	121331770	121331790
chr10	121372547	121372567
chr10	121403241	121403261
chr10	121481438	121481458
chr10	121565914	121565934
chr10	121617495	121617515
chr10	121794065	121794085
chr10	121870843	121870863
chr10	122497247	122497267
chr10	126215600	126215620
chr10	126276345	126276365
chr10	126349770	126349790
chr10	126604681	126604701
chr10	126979159	126979179
chr10	127145026	127145046
chr10	127183999	127184019
chr10	127192717	127192737
chr10	127486168	127486188
chr10	127514905	127514925
chr10	127572976	127572996
chr10	127594185	127594205
chr10	127621933	127621953
chr10	127873472	127873492
chr10	128003067	128003087
chr10	128149673	128149693
chr10	128237944	128237964
chr10	128385129	128385149
chr10	128391202	128391222
chr10	128563916	128563936
chr10	128591429	128591449
chr10	128766119	128766139
chr11	97085218	97085238
chr11	97406010	97406030
chr11	97464125	97464145
chr11	97492909	97492929
chr11	97665672	97665692
chr11	97727074	97727094
chr11	97777475	97777495
chr11	97781298	97781318
chr11	97785739	97785759
chr11	98090618	98090638
chr11	98233848	98233868
chr11	98321956	98321976
chr11	98331368	98331388
chr11	98423162	98423182
chr11	98499014	98499034
chr11	98706340	98706360
chr11	98710250	98710270
chr11	98752480	98752500
chr11	98758292	98758312
chr11	99308142	99308162
chr11	99314880	99314900
chr11	99556010	99556030
chr11	99671553	99671573
chr11	99719022	99719042
chr11	99847638	99847658
chr11	99930896	99930916
chr11	100283526	100283546
chr11	100387652	100387672
chr11	100424544	100424564
chr11	100442467	100442487
chr11	100648408	100648428
chr11	100709460	100709480
chr11	100746879	100746899
chr11	101092719	101092739
chr11	101351484	101351504
chr11	101511786	101511806
chr11	101515642	101515662
chr11	101571141	101571161
chr11	101693289	101693309
chr11	101719535	101719555
chr11	101776740	101776760
chr11	101966753	101966773
chr11	102050821	102050841
chr11	102200721	102200741
chr11	102230478	102230498
chr11	102799730	102799750
chr11	102907066	102907086
chr11	102980164	102980184
chr11	103099539	103099559
chr11	103159067	103159087
chr11	103200307	103200327
chr11	103244254	103244274
chr11	103264336	103264356
chr11	103379107	103379127
chr11	103418687	103418707
chr11	103731777	103731797
chr11	103812634	103812654
chr11	104015957	104015977
chr11	104115158	104115178
chr11	117800924	117800944
chr11	117905443	117905463
chr11	117922737	117922757
chr11	117923255	117923275
chr11	117956228	117956248
chr11	118009273	118009293
chr11	118080378	118080398
chr11	118334487	118334507
chr11	118536131	118536151
chr11	118633183	118633203
chr11	118746859	118746879
chr11	118869683	118869703
chr11	118998423	118998443
chr11	119191988	119192008
chr11	119194937	119194957
chr11	119443837	119443857
chr11	119696671	119696691
chr11	119892382	119892402
chr11	120042315	120042335
chr11	120044269	120044289
chr11	120146379	120146399
chr11	120196884	120196904
chr11	120256361	120256381
chr11	120432774	120432794
chr11	120434389	120434409
chr11	120545002	120545022
chr11	120688581	120688601
chr11	120750248	120750268
chr11	120809020	120809040
chr11	120822412	120822432
chr11	120939696	120939716
chr11	121108190	121108210
chr11	121290889	121290909
chr11	121452155	121452175
chr11	121513664	121513684
chr11	121659706	121659726
chr12	103806521	103806541
chr12	104034204	104034224
chr12	104083105	104083125
chr12	104086666	104086686
chr12	104140980	104141000
chr12	104495857	104495877
chr12	104539297	104539317
chr12	104764091	104764111
chr12	104846653	104846673
chr12	104855719	104855739
chr12	105008965	105008985
chr12	105421718	105421738
chr12	105422378	105422398
chr12	105458914	105458934
chr12	105617070	105617090
chr12	105773681	105773701
chr12	106316759	106316779
chr12	106470932	106470952
chr12	106519311	106519331
chr12	106550637	106550657
chr12	106558938	106558958
chr12	106676621	106676641
chr12	106977642	106977662
chr12	107389343	107389363
chr12	107489309	107489329
chr12	107960416	107960436
chr12	107994117	107994137
chr12	107997618	107997638
chr12	108116079	108116099
chr12	108208412	108208432
chr12	108209932	108209952
chr12	108275141	108275161
chr12	108337132	108337152
chr12	108391392	108391412
chr12	109046958	109046978
chr12	109399387	109399407
chr12	109456057	109456077
chr12	109553014	109553034
chr12	109961649	109961669
chr12	109976293	109976313
chr12	110207972	110207992
chr12	110272682	110272702
chr12	110320220	110320240
chr12	110398835	110398855
chr12	110503877	110503897
chr12	110793891	110793911
chr12	110811648	110811668
chr12	110935489	110935509
chr12	111379024	111379044
chr12	111398848	111398868
chr12	111413251	111413271
chr12	111450223	111450243
chr12	111723707	111723727
chr12	111761746	111761766
chr12	111795164	111795184
chr12	111815979	111815999
chr12	112327598	112327618
chr12	112421986	112422006
chr12	112498181	112498201
chr12	112604556	112604576
chr12	112688691	112688711
chr12	112742617	112742637
chr12	112800788	112800808
chr12	112802778	112802798
chr12	112829646	112829666
chr12	113063761	113063781
chr12	113104398	113104418
chr12	113247485	113247505
chr12	113330749	113330769
chr12	113364221	113364241
chr12	113831959	113831979
chr13	23418699	23418719
chr13	23548067	23548087
chr13	23566973	23566993
chr13	23819488	23819508
chr13	23895641	23895661
chr13	23901764	23901784
chr13	24074879	24074899
chr13	24199219	24199239
chr13	24206479	24206499
chr13	24216078	24216098
chr13	24672228	24672248
chr13	24699718	24699738
chr13	24717925	24717945
chr13	24873962	24873982
chr13	24975606	24975626
chr13	25175802	25175822
chr13	25403910	25403930
chr13	54180925	54180945
chr13	54571715	54571735
chr13	54694302	54694322
chr13	54783454	54783474
chr13	54813720	54813740
chr13	54839599	54839619
chr13	55105187	55105207
chr13	55445734	55445754
chr13	55463827	55463847
chr13	55481860	55481880
chr13	55841142	55841162
chr13	56075751	56075771
chr13	56468005	56468025
chr13	56537897	56537917
chr13	56573487	56573507
chr13	56778275	56778295
chr13	56886913	56886933
chr13	56973119	56973139
chr13	57277331	57277351
chr13	57277991	57278011
chr13	57351110	57351130
chr13	57909750	57909770
chr13	58058082	58058102
chr13	58128873	58128893
chr13	72676777	72676797
chr13	72708856	72708876
chr13	72791130	72791150
chr13	72982232	72982252
chr13	73433958	73433978
chr13	73902610	73902630
chr13	73937130	73937150
chr13	73982607	73982627
chr13	74033295	74033315
chr13	74036080	74036100
chr13	74086060	74086080
chr13	74164342	74164362
chr13	74282298	74282318
chr13	74640434	74640454
chr13	74745446	74745466
chr13	74853947	74853967
chr13	75502026	75502046
chr13	75604757	75604777
chr13	97859330	97859350
chr13	98496317	98496337
chr13	98544548	98544568
chr13	98765501	98765521
chr13	98982955	98982975
chr13	99188152	99188172
chr13	99204491	99204511
chr13	99508891	99508911
chr13	99516342	99516362
chr13	99614204	99614224
chr13	99619072	99619092
chr13	99680974	99680994
chr13	99692721	99692741
chr13	99835082	99835102
chr13	100000601	100000621
chr13	100726404	100726424
chr14	10456478	10456498
chr14	10729776	10729796
chr14	10813608	10813628
chr14	10891946	10891966
chr14	10892250	10892270
chr14	10910739	10910759
chr14	11555286	11555306
chr14	11670022	11670042
chr14	11692446	11692466
chr14	11722114	11722134
chr14	11827359	11827379
chr14	12152736	12152756
chr14	12667548	12667568
chr14	33697937	33697957
chr14	33896212	33896232
chr14	33970211	33970231
chr14	34070052	34070072
chr14	34523544	34523564
chr14	34711166	34711186
chr14	34849361	34849381
chr14	34987306	34987326
chr14	35178656	35178676
chr14	35301057	35301077
chr14	35501665	35501685
chr14	35579935	35579955
chr14	35779342	35779362
chr14	35853604	35853624
chr14	36108721	36108741
chr14	53947489	53947509
chr14	54207059	54207079
chr14	54219379	54219399
chr14	54383328	54383348
chr14	54646601	54646621
chr14	54733599	54733619
chr14	54742244	54742264
chr14	54775545	54775565
chr14	54957927	54957947
chr14	55566496	55566516
chr14	55706399	55706419
chr14	55741069	55741089
chr14	55825106	55825126
chr14	55885051	55885071
chr14	56259578	56259598
chr14	56337811	56337831
chr14	56707664	56707684
chr14	63118660	63118680
chr14	63230911	63230931
chr14	63388841	63388861
chr14	63750850	63750870
chr14	63785615	63785635
chr14	64099787	64099807
chr14	64171779	64171799
chr14	64192278	64192298
chr14	64528569	64528589
chr14	64646034	64646054
chr14	64805667	64805687
chr14	65117797	65117817
chr14	77447660	77447680
chr14	77649197	77649217
chr14	77777862	77777882
chr14	78319619	78319639
chr14	78417645	78417665
chr14	78461168	78461188
chr14	78536496	78536516
chr14	78745219	78745239
chr14	78958599	78958619
chr14	79139692	79139712
chr14	79223576	79223596
chr14	79401658	79401678
chr14	79579283	79579303
chr14	79624921	79624941
chr14	80105327	80105347
chr14	122034864	122034884
chr14	122058295	122058315
chr14	122254041	122254061
chr14	122550230	122550250
chr14	122601774	122601794
chr14	122620326	122620346
chr14	122681668	122681688
chr14	122912925	122912945
chr14	122955093	122955113
chr14	123073371	123073391
chr14	123666168	123666188
chr15	78254742	78254762
chr15	78403283	78403303
chr15	78438638	78438658
chr15	78561836	78561856
chr15	78763563	78763583
chr15	78843104	78843124
chr15	79062723	79062743
chr15	79125695	79125715
chr15	79164959	79164979
chr15	79219870	79219890
chr15	79651967	79651987
chr15	79718582	79718602
chr15	79892555	79892575
chr15	79944760	79944780
chr15	80001632	80001652
chr15	80005963	80005983
chr15	80102204	80102224
chr15	80117223	80117243
chr15	80370419	80370439
chr15	80388999	80389019
chr15	80391808	80391828
chr15	80558515	80558535
chr15	80639861	80639881
chr15	80929095	80929115
chr15	81002304	81002324
chr15	81131191	81131211
chr15	81235893	81235913
chr15	81486491	81486511
chr15	81600541	81600561
chr15	81858087	81858107
chr15	83339000	83339020
chr15	83573766	83573786
chr15	83592490	83592510
chr15	83742755	83742775
chr15	83780877	83780897
chr15	83814864	83814884
chr15	83847869	83847889
chr15	84069224	84069244
chr15	84217013	84217033
chr15	84281569	84281589
chr15	84444971	84444991
chr15	84585095	84585115
chr15	84709422	84709442
chr15	84949742	84949762
chr15	84982207	84982227
chr15	85011422	85011442
chr15	85223245	85223265
chr15	85269033	85269053
chr15	98532611	98532631
chr15	98631040	98631060
chr15	98642099	98642119
chr15	99136745	99136765
chr15	99150841	99150861
chr15	99206407	99206427
chr15	99250337	99250357
chr15	99500120	99500140
chr15	99517722	99517742
chr15	99543594	99543614
chr15	99555018	99555038
chr15	99584705	99584725
chr15	99737628	99737648
chr15	99880342	99880362
chr15	100007587	100007607
chr15	100226415	100226435
chr15	100450840	100450860
chr16	19858568	19858588
chr16	20115945	20115965
chr16	20255647	20255667
chr16	20399210	20399230
chr16	20516055	20516075
chr16	20590770	20590790
chr16	20722121	20722141
chr16	20788023	20788043
chr16	20830805	20830825
chr16	21241810	21241830
chr16	21244972	21244992
chr16	21378155	21378175
chr16	21393079	21393099
chr16	21526405	21526425
chr16	21980240	21980260
chr16	22948301	22948321
chr16	23155024	23155044
chr16	23158237	23158257
chr16	23514290	23514310
chr16	23906214	23906234
chr16	24056601	24056621
chr16	24067844	24067864
chr16	24236741	24236761
chr16	24354700	24354720
chr16	24393996	24394016
chr16	24399979	24399999
chr16	24504641	24504661
chr16	24643346	24643366
chr16	24868270	24868290
chr16	25055599	25055619
chr16	25060276	25060296
chr16	25080422	25080442
chr17	25943244	25943264
chr17	26372758	26372778
chr17	26603551	26603571
chr17	26688810	26688830
chr17	26734873	26734893
chr17	26938505	26938525
chr17	27115597	27115617
chr17	27298891	27298911
chr17	27317268	27317288
chr17	27486991	27487011
chr17	27565899	27565919
chr17	27618267	27618287
chr17	27635007	27635027
chr17	27692495	27692515
chr17	27793318	27793338
chr17	27842426	27842446
chr17	27861272	27861292
chr17	28147756	28147776
chr17	28164547	28164567
chr17	28168266	28168286
chr17	28414674	28414694
chr17	28496178	28496198
chr17	28640968	28640988
chr17	28727904	28727924
chr17	28899533	28899553
chr17	29148744	29148764
chr17	29159992	29160012
chr17	29167035	29167055
chr17	29210980	29211000
chr17	29605020	29605040
chr17	29690148	29690168
chr17	29702949	29702969
chr17	29746452	29746472
chr17	29972265	29972285
chr17	30181620	30181640
chr17	30205078	30205098
chr17	33832512	33832532
chr17	33927428	33927448
chr17	33949874	33949894
chr17	33995878	33995898
chr17	34367382	34367402
chr17	34549336	34549356
chr17	34685675	34685695
chr17	34831271	34831291
chr17	34845164	34845184
chr17	34932726	34932746
chr17	34932928	34932948
chr17	35003762	35003782
chr17	35084942	35084962
chr17	35100898	35100918
chr17	35350676	35350696
chr17	35798797	35798817
chr17	35824466	35824486
chr17	35961603	35961623
chr17	36110797	36110817
chr17	36355441	36355461
chr17	36693594	36693614
chr17	36704079	36704099
chr17	45748640	45748660
chr17	45897691	45897711
chr17	45912185	45912205
chr17	45926312	45926332
chr17	46178559	46178579
chr17	46184396	46184416
chr17	46425484	46425504
chr17	46445466	46445486
chr17	46535155	46535175
chr17	46555560	46555580
chr17	46693783	46693803
chr17	46857987	46858007
chr17	46949798	46949818
chr17	47197401	47197421
chr18	4779160	4779180
chr18	4797487	4797507
chr18	4972555	4972575
chr18	5142438	5142458
chr18	5351127	5351147
chr18	5702456	5702476
chr18	5888914	5888934
chr18	6016774	6016794
chr18	6462918	6462938
chr18	6470217	6470237
chr18	6511651	6511671
chr18	6514602	6514622
chr18	6541087	6541107
chr18	35419501	35419521
chr18	35681525	35681545
chr18	35831825	35831845
chr18	35936611	35936631
chr18	36064929	36064949
chr18	36068422	36068442
chr18	36417722	36417742
chr18	36690485	36690505
chr18	37121426	37121446
chr18	37159592	37159612
chr18	37169837	37169857
chr18	37185955	37185975
chr18	60142457	60142477
chr18	60550057	60550077
chr18	60654818	60654838
chr18	60731948	60731968
chr18	60959831	60959851
chr18	61071826	61071846
chr18	61270175	61270195
chr18	61522842	61522862
chr18	61681792	61681812
chr18	61682816	61682836
chr18	61710370	61710390
chr18	61815647	61815667
chr18	62082778	62082798
chr18	62153235	62153255
chr18	62362346	62362366
chr18	62648493	62648513
chr18	62695805	62695825
chr18	73779140	73779160
chr18	73922210	73922230
chr18	74513049	74513069
chr18	74741402	74741422
chr18	74809172	74809192
chr18	74888747	74888767
chr18	74988333	74988353
chr18	75016367	75016387
chr18	75106347	75106367
chr18	75397365	75397385
chr18	75484783	75484803
chr18	75604378	75604398
chr18	76080859	76080879
chr18	76287919	76287939
chr18	76336673	76336693
chr18	76340083	76340103
chr18	76404641	76404661
chr18	76714245	76714265
chr18	76859994	76860014
chr18	77009372	77009392
chr18	77253611	77253631
chr18	78984477	78984497
chr18	79076317	79076337
chr18	79281394	79281414
chr18	79786685	79786705
chr18	79914230	79914250
chr18	80047019	80047039
chr18	80295558	80295578
chr18	80305755	80305775
chr18	80311599	80311619
chr18	80497570	80497590
chr18	80689690	80689710
chr18	80746009	80746029
chr18	80972154	80972174
chr18	81284676	81284696
chr18	81464250	81464270
chr18	82760594	82760614
chr18	82760737	82760757
chr18	82840581	82840601
chr18	83186930	83186950
chr18	83188213	83188233
chr18	83540231	83540251
chr18	83674384	83674404
chr18	83836740	83836760
chr18	84395285	84395305
chr18	84523165	84523185
chr18	84569529	84569549
chr18	84629351	84629371
chr19	43621907	43621927
chr19	43753241	43753261
chr19	44160568	44160588
chr19	44203127	44203147
chr19	44267250	44267270
chr19	44501536	44501556
chr19	44573119	44573139
chr19	44626644	44626664
chr19	44648777	44648797
chr19	44750719	44750739
chr19	44836302	44836322
chr19	44927874	44927894
chr19	45201046	45201066
chr19	45321862	45321882
chr19	45551589	45551609
chr19	45559053	45559073
chr19	45600423	45600443
chr19	45828598	45828618
chr19	46434293	46434313
chr19	46500553	46500573
chr19	46538554	46538574
chr19	46806485	46806505
chr19	46855430	46855450
chr19	47133123	47133143
chr19	47138321	47138341
chr19	47333102	47333122
chr19	47404537	47404557
chr19	47709451	47709471
chr19	47855310	47855330
chr19	47968014	47968034
chr19	47976224	47976244
chr19	48001396	48001416
chr19	48057618	48057638
chr19	48085684	48085704
chr19	48195209	48195229
chr19	48204663	48204683
chr19	48252824	48252844
chr19	48394069	48394089
chr19	48697431	48697451
chr19	48902235	48902255
chr19	49043677	49043697
chr19	49054579	49054599
chr2	151706144	151706164
chr2	152105458	152105478
chr2	152197855	152197875
chr2	152685991	152686011
chr2	152744061	152744081
chr2	152758417	152758437
chr2	152781478	152781498
chr2	152798669	152798689
chr2	152844576	152844596
chr2	152917545	152917565
chr2	152930634	152930654
chr2	153147352	153147372
chr2	153225067	153225087
chr2	153292131	153292151
chr2	153623469	153623489
chr2	153684287	153684307
chr2	153779089	153779109
chr2	153902460	153902480
chr2	154477209	154477229
chr2	154641991	154642011
chr2	156028735	156028755
chr2	156126986	156127006
chr2	156429604	156429624
chr2	156688152	156688172
chr2	157022753	157022773
chr2	157067481	157067501
chr2	157123320	157123340
chr2	157247086	157247106
chr2	157427289	157427309
chr2	157457201	157457221
chr2	157538202	157538222
chr2	157690393	157690413
chr2	157701876	157701896
chr2	157746816	157746836
chr2	157759295	157759315
chr2	157767241	157767261
chr2	157814077	157814097
chr2	158064900	158064920
chr2	158677037	158677057
chr2	158677187	158677207
chr2	158750454	158750474
chr2	158824140	158824160
chr2	158998204	158998224
chr2	159012754	159012774
chr2	159224987	159225007
chr2	159388031	159388051
chr2	159450759	159450779
chr2	166015644	166015664
chr2	166274876	166274896
chr2	166459046	166459066
chr2	166465584	166465604
chr2	166753235	166753255
chr2	166764348	166764368
chr2	166827141	166827161
chr2	167178191	167178211
chr2	167271797	167271817
chr2	167454802	167454822
chr2	167526692	167526712
chr2	167585832	167585852
chr2	167633424	167633444
chr2	167689191	167689211
chr2	167689550	167689570
chr2	167765035	167765055
chr2	167769718	167769738
chr2	167842963	167842983
chr2	168121625	168121645
chr2	168393516	168393536
chr2	168605685	168605705
chr2	168631123	168631143
chr2	168880344	168880364
chr2	169092064	169092084
chr2	169202918	169202938
chr2	169286310	169286330
chr2	169360811	169360831
chr2	172253400	172253420
chr2	172311747	172311767
chr2	172512437	172512457
chr2	172543171	172543191
chr2	172646432	172646452
chr2	172867218	172867238
chr2	173086685	173086705
chr2	173210695	173210715
chr2	173354391	173354411
chr2	173361232	173361252
chr2	173409639	173409659
chr2	173421395	173421415
chr2	173548692	173548712
chr2	174024018	174024038
chr2	174121299	174121319
chr2	174169928	174169948
chr2	174329325	174329345
chr2	178503939	178503959
chr2	178557844	178557864
chr2	178603476	178603496
chr2	178622398	178622418
chr2	178630585	178630605
chr2	178864227	178864247
chr2	178977263	178977283
chr2	179289393	179289413
chr2	179455091	179455111
chr2	179624653	179624673
chr2	179625588	179625608
chr2	179636170	179636190
chr2	180042186	180042206
chr2	180116242	180116262
chr2	180116691	180116711
chr2	180174511	180174531
chr2	180184220	180184240
chr2	180303074	180303094
chr2	180389978	180389998
chr2	180431734	180431754
chr2	180469528	180469548
chr2	180582580	180582600
chr2	180820289	180820309
chr2	180857111	180857131
chr2	180990092	180990112
chr2	181528002	181528022
chr3	36671470	36671490
chr3	36921335	36921355
chr3	36941755	36941775
chr3	37078467	37078487
chr3	37155265	37155285
chr3	37465803	37465823
chr3	37639896	37639916
chr3	37807658	37807678
chr3	38173345	38173365
chr3	51379247	51379267
chr3	51534359	51534379
chr3	52124129	52124149
chr3	52244729	52244749
chr3	52302404	52302424
chr3	52761627	52761647
chr3	52769122	52769142
chr3	52937910	52937930
chr3	53137424	53137444
chr3	53139713	53139733
chr3	53209411	53209431
chr3	53436925	53436945
chr3	53576968	53576988
chr3	53656238	53656258
chr3	54201154	54201174
chr3	54326313	54326333
chr3	89366171	89366191
chr3	90013229	90013249
chr3	90018553	90018573
chr3	90135856	90135876
chr3	90149624	90149644
chr3	90234982	90235002
chr3	90251101	90251121
chr3	90477296	90477316
chr3	90528736	90528756
chr3	90677812	90677832
chr3	94611901	94611921
chr3	94808699	94808719
chr3	94817937	94817957
chr3	94886588	94886608
chr3	95037699	95037719
chr3	95597082	95597102
chr3	95603567	95603587
chr3	96025256	96025276
chr3	96161901	96161921
chr3	96404452	96404472
chr3	96937060	96937080
chr3	96982549	96982569
chr3	97061068	97061088
chr3	97267291	97267311
chr3	97302528	97302548
chr3	97658210	97658230
chr3	97690757	97690777
chr3	103431172	103431192
chr3	103737871	103737891
chr3	104202940	104202960
chr3	104206196	104206216
chr3	104345419	104345439
chr3	104377827	104377847
chr3	104495022	104495042
chr3	104802376	104802396
chr3	104873907	104873927
chr3	105154822	105154842
chr3	105631766	105631786
chr3	105686454	105686474
chr3	105777095	105777115
chr3	105818079	105818099
chr3	115003794	115003814
chr3	115110089	115110109
chr3	115115233	115115253
chr3	115682737	115682757
chr3	115701355	115701375
chr3	115748528	115748548
chr3	115807336	115807356
chr3	116237074	116237094
chr3	116318669	116318689
chr3	116400738	116400758
chr3	116598820	116598840
chr3	120733916	120733936
chr3	120928536	120928556
chr3	121012617	121012637
chr3	121262468	121262488
chr3	121347307	121347327
chr3	121351624	121351644
chr3	121701323	121701343
chr3	121726459	121726479
chr3	122148262	122148282
chr3	122474054	122474074
chr3	122506940	122506960
chr3	133143779	133143799
chr3	133334682	133334702
chr3	133585757	133585777
chr3	133732245	133732265
chr3	134047718	134047738
chr3	134159264	134159284
chr3	134305076	134305096
chr3	134803732	134803752
chr3	135030413	135030433
chr3	135034886	135034906
chr3	148161670	148161690
chr3	148272271	148272291
chr3	148411464	148411484
chr3	148912733	148912753
chr3	149047471	149047491
chr3	149203154	149203174
chr3	149399745	149399765
chr3	149445084	149445104
chr3	149604892	149604912
chr3	149751742	149751762
chr3	149771206	149771226
chr3	150109708	150109728
chr3	152922328	152922348
chr3	152936755	152936775
chr3	153018900	153018920
chr3	153074258	153074278
chr3	153786186	153786206
chr3	153993787	153993807
chr3	154150581	154150601
chr3	154402977	154402997
chr3	154658673	154658693
chr3	154727349	154727369
chr3	154751245	154751265
chr4	43680243	43680263
chr4	43712013	43712033
chr4	44077648	44077668
chr4	44244287	44244307
chr4	44513489	44513509
chr4	44572086	44572106
chr4	44618080	44618100
chr4	44711936	44711956
chr4	45000025	45000045
chr4	45269103	45269123
chr4	45285571	45285591
chr4	45413486	45413506
chr4	45447733	45447753
chr4	45510619	45510639
chr4	45513614	45513634
chr4	45699579	45699599
chr4	45821992	45822012
chr4	46011339	46011359
chr4	46353106	46353126
chr4	102760696	102760716
chr4	102768787	102768807
chr4	102805968	102805988
chr4	102831673	102831693
chr4	103115646	103115666
chr4	103228314	103228334
chr4	103438487	103438507
chr4	103558926	103558946
chr4	103690653	103690673
chr4	104218919	104218939
chr4	104381135	104381155
chr4	104453705	104453725
chr4	104459673	104459693
chr4	104508926	104508946
chr4	104683402	104683422
chr4	117232829	117232849
chr4	117320924	117320944
chr4	117360744	117360764
chr4	117401089	117401109
chr4	117837698	117837718
chr4	117942269	117942289
chr4	118003579	118003599
chr4	118044731	118044751
chr4	118148685	118148705
chr4	118271094	118271114
chr4	118376717	118376737
chr4	118414045	118414065
chr4	118459412	118459432
chr4	118624986	118625006
chr4	118813995	118814015
chr4	119037878	119037898
chr4	129576960	129576980
chr4	129618795	129618815
chr4	129894167	129894187
chr4	130135849	130135869
chr4	130139140	130139160
chr4	130201087	130201107
chr4	130259876	130259896
chr4	130542779	130542799
chr4	130839551	130839571
chr4	131126530	131126550
chr4	131167050	131167070
chr4	131205274	131205294
chr4	131287974	131287994
chr4	131513026	131513046
chr4	131732968	131732988
chr4	131776763	131776783
chr4	131794275	131794295
chr4	131898322	131898342
chr4	132261369	132261389
chr4	132277535	132277555
chr4	132510077	132510097
chr4	132526590	132526610
chr4	132580476	132580496
chr4	132853437	132853457
chr4	132862643	132862663
chr4	132977331	132977351
chr4	132991243	132991263
chr4	133031068	133031088
chr4	133441831	133441851
chr4	133563533	133563553
chr4	133871393	133871413
chr4	137248357	137248377
chr4	137259684	137259704
chr4	137481188	137481208
chr4	137524776	137524796
chr4	137837184	137837204
chr4	137889487	137889507
chr4	138193363	138193383
chr4	138260942	138260962
chr4	138448351	138448371
chr4	138464889	138464909
chr4	138566924	138566944
chr4	139022232	139022252
chr4	139043961	139043981
chr4	154655401	154655421
chr4	154708217	154708237
chr4	154748405	154748425
chr4	154962047	154962067
chr4	155031916	155031936
chr4	155032495	155032515
chr4	155112749	155112769
chr4	155371594	155371614
chr4	155424459	155424479
chr4	155601341	155601361
chr4	155738629	155738649
chr4	155859599	155859619
chr4	155884254	155884274
chr4	156007451	156007471
chr4	156255990	156256010
chr5	35266206	35266226
chr5	35279100	35279120
chr5	35462838	35462858
chr5	35496715	35496735
chr5	35538250	35538270
chr5	35940319	35940339
chr5	35965768	35965788
chr5	36123406	36123426
chr5	36235600	36235620
chr5	36322658	36322678
chr5	36333480	36333500
chr5	36490401	36490421
chr5	36515675	36515695
chr5	36744584	36744604
chr5	36764151	36764171
chr5	36866900	36866920
chr5	37028025	37028045
chr5	37033550	37033570
chr5	37278416	37278436
chr5	37318328	37318348
chr5	37404424	37404444
chr5	112372993	112373013
chr5	112377914	112377934
chr5	112479799	112479819
chr5	112682437	112682457
chr5	113284258	113284278
chr5	113307782	113307802
chr5	113366787	113366807
chr5	113441911	113441931
chr5	113483071	113483091
chr5	113560873	113560893
chr5	113635527	113635547
chr5	113724548	113724568
chr5	113754068	113754088
chr5	113968058	113968078
chr5	114130326	114130346
chr5	114228224	114228244
chr5	114278482	114278502
chr5	114590669	114590689
chr5	114657994	114658014
chr5	114691267	114691287
chr5	114829201	114829221
chr5	115001784	115001804
chr5	115170523	115170543
chr5	115194528	115194548
chr5	119176670	119176690
chr5	119278260	119278280
chr5	119639002	119639022
chr5	119846766	119846786
chr5	119933419	119933439
chr5	120128389	120128409
chr5	120172876	120172896
chr5	120184865	120184885
chr5	120508180	120508200
chr5	120536152	120536172
chr5	120604942	120604962
chr5	120621526	120621546
chr5	120625168	120625188
chr5	120662461	120662481
chr5	120726230	120726250
chr5	120823399	120823419
chr5	121060079	121060099
chr5	121387707	121387727
chr5	121652028	121652048
chr5	121756840	121756860
chr5	121769321	121769341
chr5	121960165	121960185
chr5	122013308	122013328
chr5	122039033	122039053
chr5	128650936	128650956
chr5	128741728	128741748
chr5	129222451	129222471
chr5	129260247	129260267
chr5	129309405	129309425
chr5	129378762	129378782
chr5	129573633	129573653
chr5	129595533	129595553
chr5	129902869	129902889
chr5	129986511	129986531
chr5	130016763	130016783
chr5	130069702	130069722
chr5	130229858	130229878
chr5	130285947	130285967
chr5	130362027	130362047
chr5	130388350	130388370
chr5	141136613	141136633
chr5	141142077	141142097
chr5	141933968	141933988
chr5	142011692	142011712
chr5	142100918	142100938
chr5	142404638	142404658
chr5	142485310	142485330
chr5	142488122	142488142
chr5	142493912	142493932
chr5	142653875	142653895
chr5	142663052	142663072
chr5	142701975	142701995
chr5	142702142	142702162
chr5	142896963	142896983
chr5	142976715	142976735
chr5	143023529	143023549
chr5	143265022	143265042
chr5	143571429	143571449
chr5	143603223	143603243
chr5	143756074	143756094
chr5	143893967	143893987
chr5	143957484	143957504
chr5	143982256	143982276
chr5	144069110	144069130
chr5	144271256	144271276
chr5	144362437	144362457
chr5	144491389	144491409
chr5	144628620	144628640
chr5	144646976	144646996
chr5	144752309	144752329
chr5	144789416	144789436
chr5	144931018	144931038
chr5	145083944	145083964
chr5	145126638	145126658
chr6	30853490	30853510
chr6	31054993	31055013
chr6	31085101	31085121
chr6	31098944	31098964
chr6	31143572	31143592
chr6	31202467	31202487
chr6	31653161	31653181
chr6	31703322	31703342
chr6	31822353	31822373
chr6	31930268	31930288
chr6	32112850	32112870
chr6	32172890	32172910
chr6	32184609	32184629
chr6	32232165	32232185
chr6	32245736	32245756
chr6	32384914	32384934
chr6	33144260	33144280
chr6	53757243	53757263
chr6	53814751	53814771
chr6	53961574	53961594
chr6	54181431	54181451
chr6	54310541	54310561
chr6	54542261	54542281
chr6	54582534	54582554
chr6	54780992	54781012
chr6	55118042	55118062
chr6	55237416	55237436
chr6	55380763	55380783
chr6	55389430	55389450
chr6	55473385	55473405
chr6	55626770	55626790
chr6	71253729	71253749
chr6	71333263	71333283
chr6	71441261	71441281
chr6	71587549	71587569
chr6	71588126	71588146
chr6	71994635	71994655
chr6	71996842	71996862
chr6	72163285	72163305
chr6	72223118	72223138
chr6	72505938	72505958
chr6	72623620	72623640
chr6	72637789	72637809
chr6	72918335	72918355
chr6	86071340	86071360
chr6	86446140	86446160
chr6	86562167	86562187
chr6	86761570	86761590
chr6	87003258	87003278
chr6	87371248	87371268
chr6	87416718	87416738
chr6	87447759	87447779
chr6	87656138	87656158
chr6	87811649	87811669
chr6	87892019	87892039
chr6	87913805	87913825
chr6	87993796	87993816
chr6	88102081	88102101
chr6	89500110	89500130
chr6	89585200	89585220
chr6	89997727	89997747
chr6	90415325	90415345
chr6	90607996	90608016
chr6	90656939	90656959
chr6	90678820	90678840
chr6	90762933	90762953
chr6	90904090	90904110
chr6	91175657	91175677
chr6	91240644	91240664
chr6	91251335	91251355
chr6	91260255	91260275
chr6	91376125	91376145
chr6	91481789	91481809
chr6	91656435	91656455
chr6	91966385	91966405
chr6	91980494	91980514
chr6	92450886	92450906
chr6	124399887	124399907
chr6	124451327	124451347
chr6	125204497	125204517
chr6	125265896	125265916
chr6	125340228	125340248
chr6	125466508	125466528
chr6	125494473	125494493
chr6	125494865	125494885
chr6	125626328	125626348
chr6	125651011	125651031
chr6	125652024	125652044
chr6	125820848	125820868
chr6	125954979	125954999
chr6	126671635	126671655
chr6	126787848	126787868
chr6	127207728	127207748
chr6	127418475	127418495
chr6	127527793	127527813
chr6	127661228	127661248
chr6	127690640	127690660
chr6	127794920	127794940
chr6	128006391	128006411
chr6	128067345	128067365
chr6	128355954	128355974
chr6	128400899	128400919
chr6	128406120	128406140
chr6	136723897	136723917
chr6	136794544	136794564
chr6	137376911	137376931
chr6	137520620	137520640
chr6	137564919	137564939
chr6	137708462	137708482
chr6	137718361	137718381
chr6	137877019	137877039
chr6	138100530	138100550
chr6	138141999	138142019
chr6	138348433	138348453
chr6	138702756	138702776
chr7	18302235	18302255
chr7	18909992	18910012
chr7	18971577	18971597
chr7	18995591	18995611
chr7	19007199	19007219
chr7	19093983	19094003
chr7	19097230	19097250
chr7	19202334	19202354
chr7	19232570	19232590
chr7	19234834	19234854
chr7	19244789	19244809
chr7	19391665	19391685
chr7	19451929	19451949
chr7	19958798	19958818
chr7	24120883	24120903
chr7	24447767	24447787
chr7	24531576	24531596
chr7	24545411	24545431
chr7	24947812	24947832
chr7	24996909	24996929
chr7	25247328	25247348
chr7	25249313	25249333
chr7	25601538	25601558
chr7	25687063	25687083
chr7	25713475	25713495
chr7	25754836	25754856
chr7	25827092	25827112
chr7	25827510	25827530
chr7	28490959	28490979
chr7	28588680	28588700
chr7	28803034	28803054
chr7	28915217	28915237
chr7	28991361	28991381
chr7	29014608	29014628
chr7	29332298	29332318
chr7	29477636	29477656
chr7	29528707	29528727
chr7	30019736	30019756
chr7	30297837	30297857
chr7	30368007	30368027
chr7	30425753	30425773
chr7	30462068	30462088
chr7	30465463	30465483
chr7	30473083	30473103
chr7	30478433	30478453
chr7	30712649	30712669
chr7	30836917	30836937
chr7	30955943	30955963
chr7	31036668	31036688
chr7	31128123	31128143
chr7	33795412	33795432
chr7	34227525	34227545
chr7	34360298	34360318
chr7	34403426	34403446
chr7	34539619	34539639
chr7	34632916	34632936
chr7	34633677	34633697
chr7	35023951	35023971
chr7	35028760	35028780
chr7	35145465	35145485
chr7	35203246	35203266
chr7	35235199	35235219
chr7	35319444	35319464
chr7	35581688	35581708
chr7	35828696	35828716
chr7	35850498	35850518
chr7	36021155	36021175
chr7	43948147	43948167
chr7	44048641	44048661
chr7	44077602	44077622
chr7	44457671	44457691
chr7	44813248	44813268
chr7	44815002	44815022
chr7	44903727	44903747
chr7	44994252	44994272
chr7	45010504	45010524
chr7	45121896	45121916
chr7	45162612	45162632
chr7	45210705	45210725
chr7	45343730	45343750
chr7	45414341	45414361
chr7	45417801	45417821
chr7	45428967	45428987
chr7	45487866	45487886
chr7	45515745	45515765
chr7	45940220	45940240
chr7	46276848	46276868
chr7	46379277	46379297
chr7	46720906	46720926
chr7	46830935	46830955
chr7	46843221	46843241
chr7	48769848	48769868
chr7	48981151	48981171
chr7	49015912	49015932
chr7	49055168	49055188
chr7	49093489	49093509
chr7	49452804	49452824
chr7	49582880	49582900
chr7	49882679	49882699
chr7	49944869	49944889
chr7	49981844	49981864
chr7	50180601	50180621
chr7	50202743	50202763
chr7	50271409	50271429
chr7	50287664	50287684
chr7	50811772	50811792
chr7	78624017	78624037
chr7	78772494	78772514
chr7	78921489	78921509
chr7	79278629	79278649
chr7	79284698	79284718
chr7	79374699	79374719
chr7	79380181	79380201
chr7	79383851	79383871
chr7	79510749	79510769
chr7	79534281	79534301
chr7	80076106	80076126
chr7	80108976	80108996
chr7	80180994	80181014
chr7	80267294	80267314
chr7	80397015	80397035
chr7	80566554	80566574
chr7	80724351	80724371
chr7	99205760	99205780
chr7	99217263	99217283
chr7	99542042	99542062
chr7	99635033	99635053
chr7	99686340	99686360
chr7	99772210	99772230
chr7	99942552	99942572
chr7	100095050	100095070
chr7	100132128	100132148
chr7	100175607	100175627
chr7	100285333	100285353
chr7	100949716	100949736
chr7	101012175	101012195
chr7	101088545	101088565
chr7	125157814	125157834
chr7	125353830	125353850
chr7	125519100	125519120
chr7	125545154	125545174
chr7	125550147	125550167
chr7	125881282	125881302
chr7	126150554	126150574
chr7	126369733	126369753
chr7	126421273	126421293
chr7	126581477	126581497
chr7	126691236	126691256
chr7	126819406	126819426
chr7	127039074	127039094
chr7	127051657	127051677
chr7	127145880	127145900
chr8	83004295	83004315
chr8	83076727	83076747
chr8	83159655	83159675
chr8	83187265	83187285
chr8	83565675	83565695
chr8	83590711	83590731
chr8	83692763	83692783
chr8	83727890	83727910
chr8	83944849	83944869
chr8	84019486	84019506
chr8	84026423	84026443
chr8	84142644	84142664
chr8	84340438	84340458
chr8	84378988	84379008
chr8	84525552	84525572
chr8	84602716	84602736
chr8	84715874	84715894
chr8	84756580	84756600
chr8	84928541	84928561
chr8	109425037	109425057
chr8	109587038	109587058
chr8	109868616	109868636
chr8	109869313	109869333
chr8	109996809	109996829
chr8	110097095	110097115
chr8	110328561	110328581
chr8	110528421	110528441
chr8	110587169	110587189
chr8	110649500	110649520
chr8	110753590	110753610
chr8	110850276	110850296
chr8	110997811	110997831
chr8	111034861	111034881
chr8	111068823	111068843
chr8	111487237	111487257
chr8	111537354	111537374
chr8	111705312	111705332
chr8	111922256	111922276
chr8	111927609	111927629
chr8	112011443	112011463
chr8	112285297	112285317
chr8	118420905	118420925
chr8	118649985	118650005
chr8	118697923	118697943
chr8	118788599	118788619
chr8	118945580	118945600
chr8	119022950	119022970
chr8	119062651	119062671
chr8	119197382	119197402
chr8	119265692	119265712
chr8	119395365	119395385
chr8	119612965	119612985
chr8	119832345	119832365
chr8	120214476	120214496
chr8	120221693	120221713
chr8	120265609	120265629
chr8	120294626	120294646
chr8	120363030	120363050
chr8	120615671	120615691
chr8	120619222	120619242
chr8	120634833	120634853
chr8	120904051	120904071
chr8	121025690	121025710
chr8	121258755	121258775
chr8	121387839	121387859
chr8	121556244	121556264
chr8	121593285	121593305
chr8	121631861	121631881
chr8	121723899	121723919
chr8	121767360	121767380
chr8	121922305	121922325
chr8	122289123	122289143
chr8	122306692	122306712
chr8	122430245	122430265
chr8	122484836	122484856
chr8	122667871	122667891
chr8	122677662	122677682
chr8	122698519	122698539
chr8	122865754	122865774
chr8	123023303	123023323
chr9	20627462	20627482
chr9	20642458	20642478
chr9	20734180	20734200
chr9	20810972	20810992
chr9	20862149	20862169
chr9	20953968	20953988
chr9	21047027	21047047
chr9	21355067	21355087
chr9	21388403	21388423
chr9	21899507	21899527
chr9	21915741	21915761
chr9	21963581	21963601
chr9	22019106	22019126
chr9	101407555	101407575
chr9	101721050	101721070
chr9	101918679	101918699
chr9	101956359	101956379
chr9	102089126	102089146
chr9	102209887	102209907
chr9	102289551	102289571
chr9	102291362	102291382
chr9	102396884	102396904
chr9	102457518	102457538
chr9	102886451	102886471
chr9	103047343	103047363
chr9	103112599	103112619
chr9	103412846	103412866
chr9	103436425	103436445
chr9	105299082	105299102
chr9	105804011	105804031
chr9	105862573	105862593
chr9	106001213	106001233
chr9	106174409	106174429
chr9	106257245	106257265
chr9	106258509	106258529
chr9	106262191	106262211
chr9	106357656	106357676
chr9	106543325	106543345
chr9	106544689	106544709
chr9	106663662	106663682
chr9	106875523	106875543
chr9	106886567	106886587
chr9	107271118	107271138
chr9	107456360	107456380
chr9	107469542	107469562
chr9	107507492	107507512
chr9	107590563	107590583
chr9	107660356	107660376
chr9	107935855	107935875
chr9	107991806	107991826
chr9	108106166	108106186
chr9	108189740	108189760
chr9	108601037	108601057
chr9	115976585	115976605
chr9	116020921	116020941
chr9	116168408	116168428
chr9	116223551	116223571
chr9	116453337	116453357
chr9	116962673	116962693
chr9	117182212	117182232
chr9	117545679	117545699
chr9	117668905	117668925
chr9	117672058	117672078
chr9	117810030	117810050
chr9	117869022	117869042
chr9	117905342	117905362
chr9	119179915	119179935
chr9	119339960	119339980
chr9	119405519	119405539
chr9	119750160	119750180
chr9	119794910	119794930
chr9	119906349	119906369
chr9	119906772	119906792
chr9	120110672	120110692
chr9	120172115	120172135
chr9	120630640	120630660
chr9	120786596	120786616
chr9	120920393	120920413
chr9	120933029	120933049
chr9	121065068	121065088
chr9	121278974	121278994
chr9	121371665	121371685
chr9	121440428	121440448
chr9	121678275	121678295
chr9	121681926	121681946
chr9	121910349	121910369
chr9	121995894	121995914
chr9	122247221	122247241
chr9	122263744	122263764
chr9	122375736	122375756
chr9	122412308	122412328
chr9	122490641	122490661
chr9	122541246	122541266
chrX	10596807	10596827
chrX	10792501	10792521
chrX	10866977	10866997
chrX	11525534	11525554
chrX	11724626	11724646
chrX	11739412	11739432
chrX	11862734	11862754
chrX	12076751	12076771
chrX	12086923	12086943
chrX	12158840	12158860
chrX	12307943	12307963
chrX	12435281	12435301
chrX	12497320	12497340
chrX	13402587	13402607
chrX	37192331	37192351
chrX	37938988	37939008
chrX	38054010	38054030
chrX	38170181	38170201
chrX	38209956	38209976
chrX	38226436	38226456
chrX	38302534	38302554
chrX	38440682	38440702
chrX	38880705	38880725
chrX	39438487	39438507
chrX	47998055	47998075
chrX	48261994	48262014
chrX	48397499	48397519
chrX	48402107	48402127
chrX	48821265	48821285
chrX	49107274	49107294
chrX	49388618	49388638
chrX	49465573	49465593
chrX	49485050	49485070
chrX	49502274	49502294
chrX	72457459	72457479
chrX	72474775	72474795
chrX	72988302	72988322
chrX	73040204	73040224
chrX	73448485	73448505
chrX	73534080	73534100
chrX	73542080	73542100
chrX	73818292	73818312
chrX	73872052	73872072
chrX	74077975	74077995
chrX	74509310	74509330
chrX	160445521	160445541
chrX	160814241	160814261
chrX	160903949	160903969
chrX	161158702	161158722
chrX	161298958	161298978
chrX	161622642	161622662
chrX	161756952	161756972
chrX	161784695	161784715
chrX	162044257	162044277
chrX	162135450	162135470
chrX	162712355	162712375
chrX	165558508	165558528
chrX	166290054	166290074
chrX	166291724	166291744
chrX	166369080	166369100
chrX	166521961	166521981
chrX	167064493	167064513
chrX	167070680	167070700
chrX	167241943	167241963
chrX	167917952	167917972

## Sheet: MIPS-E-1
chromosome	start	end
chr1	132138115	132138135
chr1	132297128	132297148
chr1	132431650	132431670
chr1	132536329	132536349
chr1	133053045	133053065
chr1	133056321	133056341
chr1	133069592	133069612
chr1	133190094	133190114
chr1	133467513	133467533
chr1	133602971	133602991
chr1	133941658	133941678
chr1	134030626	134030646
chr1	134130961	134130981
chr1	134298376	134298396
chr1	134326022	134326042
chr1	134445440	134445460
chr1	134579249	134579269
chr1	134732959	134732979
chr1	135257100	135257120
chr1	135298593	135298613
chr1	135332028	135332048
chr1	135587652	135587672
chr1	135781077	135781097
chr1	135804450	135804470
chr1	135842423	135842443
chr1	136088514	136088534
chr1	136245649	136245669
chr1	136365002	136365022
chr1	136535218	136535238
chr1	136958028	136958048
chr1	137014631	137014651
chr1	180712408	180712428
chr1	181211532	181211552
chr1	181301164	181301184
chr1	181697191	181697211
chr1	181834787	181834807
chr1	181897286	181897306
chr1	182225353	182225373
chr1	182332663	182332683
chr1	182504638	182504658
chr1	182673473	182673493
chr1	182682648	182682668
chr1	182907420	182907440
chr1	183101331	183101351
chr1	183136747	183136767
chr1	183267513	183267533
chr1	183512452	183512472
chr1	183981303	183981323
chr10	41293620	41293640
chr10	41385023	41385043
chr10	42025588	42025608
chr10	42096959	42096979
chr10	42194446	42194466
chr10	42228360	42228380
chr10	42453005	42453025
chr10	42581138	42581158
chr10	42620141	42620161
chr10	42673603	42673623
chr10	43153046	43153066
chr10	61356720	61356740
chr10	61791897	61791917
chr10	61974649	61974669
chr10	62054340	62054360
chr10	62309959	62309979
chr10	62404701	62404721
chr10	62546997	62547017
chr10	62627251	62627271
chr10	62728852	62728872
chr10	62813750	62813770
chr10	62865577	62865597
chr10	63032644	63032664
chr10	63232394	63232414
chr10	63488975	63488995
chr10	63622991	63623011
chr10	63695665	63695685
chr10	63824612	63824632
chr10	64218116	64218136
chr10	64408831	64408851
chr10	64694725	64694745
chr10	79761492	79761512
chr10	80093968	80093988
chr10	80248756	80248776
chr10	80343663	80343683
chr10	80436954	80436974
chr10	80498837	80498857
chr10	80544664	80544684
chr10	80827739	80827759
chr10	80850675	80850695
chr10	81198174	81198194
chr10	81405061	81405081
chr11	102230478	102230498
chr11	102291503	102291523
chr11	102399254	102399274
chr11	102445397	102445417
chr11	102603541	102603561
chr11	102625099	102625119
chr11	102682484	102682504
chr11	102871003	102871023
chr11	102895869	102895889
chr11	103228602	103228622
chr11	104056151	104056171
chr11	115871724	115871744
chr11	115996910	115996930
chr11	116224992	116225012
chr11	116250049	116250069
chr11	116276956	116276976
chr11	116710402	116710422
chr11	116995028	116995048
chr11	117144846	117144866
chr11	117180485	117180505
chr11	117251681	117251701
chr11	117308716	117308736
chr11	117355398	117355418
chr11	117510821	117510841
chr11	117516327	117516347
chr11	117829751	117829771
chr11	117856548	117856568
chr11	117894938	117894958
chr11	118026619	118026639
chr11	118123574	118123594
chr11	118197679	118197699
chr11	118617104	118617124
chr11	118629515	118629535
chr11	118655640	118655660
chr11	118746859	118746879
chr11	118869685	118869705
chr11	118972605	118972625
chr11	119261630	119261650
chr11	119266480	119266500
chr11	119345288	119345308
chr11	119473927	119473947
chr11	119851240	119851260
chr11	119884470	119884490
chr11	120252312	120252332
chr11	120289336	120289356
chr11	120432774	120432794
chr12	84878120	84878140
chr12	84901678	84901698
chr12	85145129	85145149
chr12	85184538	85184558
chr12	85872168	85872188
chr12	86304790	86304810
chr12	86358440	86358460
chr12	86652124	86652144
chr12	86672416	86672436
chr12	86940010	86940030
chr12	87080502	87080522
chr12	87116659	87116679
chr12	100926775	100926795
chr12	101161431	101161451
chr12	101233396	101233416
chr12	101775202	101775222
chr12	102010746	102010766
chr12	102069044	102069064
chr12	102243881	102243901
chr12	102296627	102296647
chr12	102403210	102403230
chr12	104045277	104045297
chr12	104059416	104059436
chr12	104395481	104395501
chr12	104446913	104446933
chr12	104764094	104764114
chr12	105194404	105194424
chr12	105385651	105385671
chr12	105419904	105419924
chr12	105494185	105494205
chr12	105522759	105522779
chr12	105902861	105902881
chr12	105910066	105910086
chr12	105926302	105926322
chr12	106558938	106558958
chr12	106586589	106586609
chr12	107662931	107662951
chr12	107701310	107701330
chr12	107824636	107824656
chr12	108195890	108195910
chr12	108234570	108234590
chr12	108275140	108275160
chr12	108354763	108354783
chr12	108826938	108826958
chr12	108986874	108986894
chr12	109049577	109049597
chr12	109316618	109316638
chr12	109858916	109858936
chr12	110399906	110399926
chr12	110492791	110492811
chr12	110821896	110821916
chr12	110850597	110850617
chr12	110931325	110931345
chr12	111247061	111247081
chr12	111387088	111387108
chr12	111450184	111450204
chr12	112133778	112133798
chr12	112338204	112338224
chr13	52434038	52434058
chr13	52462689	52462709
chr13	52655506	52655526
chr13	52658036	52658056
chr13	53344814	53344834
chr13	53390928	53390948
chr13	54197621	54197641
chr13	54235409	54235429
chr13	54246028	54246048
chr13	54281792	54281812
chr13	54331683	54331703
chr13	54661335	54661355
chr13	54813725	54813745
chr13	54834947	54834967
chr13	54871600	54871620
chr13	54998220	54998240
chr13	55321804	55321824
chr13	55841142	55841162
chr13	94317945	94317965
chr13	94489122	94489142
chr13	94593574	94593594
chr13	94721814	94721834
chr13	94796292	94796312
chr13	94874983	94875003
chr13	94883504	94883524
chr13	95151827	95151847
chr13	95418541	95418561
chr13	95520804	95520824
chr13	95635595	95635615
chr13	95672697	95672717
chr14	54084010	54084030
chr14	54164536	54164556
chr14	54570185	54570205
chr14	54589123	54589143
chr14	54754723	54754743
chr14	54775546	54775566
chr14	54793676	54793696
chr14	55363560	55363580
chr14	55380026	55380046
chr14	55479043	55479063
chr14	55511389	55511409
chr14	56312461	56312481
chr14	74370722	74370742
chr14	74535176	74535196
chr14	74866217	74866237
chr14	75028482	75028502
chr14	75035146	75035166
chr14	75190802	75190822
chr14	75361598	75361618
chr14	75466075	75466095
chr14	75673656	75673676
chr14	75769267	75769287
chr15	11255116	11255136
chr15	12178633	12178653
chr15	12496559	12496579
chr15	12710226	12710246
chr15	12798582	12798602
chr15	12823318	12823338
chr15	12904243	12904263
chr15	12910316	12910336
chr15	12915450	12915470
chr15	13027590	13027610
chr15	13503904	13503924
chr15	77799505	77799525
chr15	77866783	77866803
chr15	77911243	77911263
chr15	78196372	78196392
chr15	78269186	78269206
chr15	78722319	78722339
chr15	79072009	79072029
chr15	79391817	79391837
chr15	79400330	79400350
chr15	79431572	79431592
chr15	79520871	79520891
chr15	80136283	80136303
chr15	80350403	80350423
chr15	80391809	80391829
chr15	80516926	80516946
chr15	80527121	80527141
chr15	80639861	80639881
chr15	80746528	80746548
chr15	81320219	81320239
chr15	81331750	81331770
chr15	81540930	81540950
chr15	81784841	81784861
chr15	81844918	81844938
chr15	82309098	82309118
chr15	86402507	86402527
chr15	86868486	86868506
chr15	87201583	87201603
chr15	87258169	87258189
chr15	87375324	87375344
chr15	87391894	87391914
chr15	87735682	87735702
chr15	87737791	87737811
chr15	87899723	87899743
chr15	88201703	88201723
chr15	88700290	88700310
chr15	88752878	88752898
chr15	100489585	100489605
chr15	100517815	100517835
chr15	100518938	100518958
chr15	100859827	100859847
chr15	101260139	101260159
chr15	101287162	101287182
chr15	101330799	101330819
chr15	101480189	101480209
chr15	101997797	101997817
chr15	102189986	102190006
chr16	32099996	32100016
chr16	32567119	32567139
chr16	33037313	33037333
chr16	33305711	33305731
chr16	33337481	33337501
chr16	33530008	33530028
chr16	33640669	33640689
chr16	33748670	33748690
chr16	34012627	34012647
chr16	34573771	34573791
chr16	34985305	34985325
chr16	35015470	35015490
chr16	35107089	35107109
chr16	35182333	35182353
chr16	35613731	35613751
chr16	35613993	35614013
chr16	35767610	35767630
chr16	36106755	36106775
chr16	36643627	36643647
chr16	84951327	84951347
chr16	85334156	85334176
chr16	85406385	85406405
chr16	85571795	85571815
chr16	85779784	85779804
chr16	86090816	86090836
chr16	86407429	86407449
chr16	86435844	86435864
chr16	86490858	86490878
chr16	87068071	87068091
chr16	89826698	89826718
chr16	89992925	89992945
chr16	90197794	90197814
chr16	90511224	90511244
chr16	90874937	90874957
chr16	90903452	90903472
chr16	91257444	91257464
chr16	91291175	91291195
chr16	91374019	91374039
chr16	92087934	92087954
chr16	92757304	92757324
chr16	92780166	92780186
chr16	93005666	93005686
chr16	93015849	93015869
chr16	94310898	94310918
chr16	94463341	94463361
chr16	94957070	94957090
chr16	95001034	95001054
chr16	95113432	95113452
chr16	95250621	95250641
chr16	95267957	95267977
chr16	96038743	96038763
chr16	96080392	96080412
chr17	4539952	4539972
chr17	4648930	4648950
chr17	4856381	4856401
chr17	5081313	5081333
chr17	5115394	5115414
chr17	5596585	5596605
chr17	5634175	5634195
chr17	5904101	5904121
chr17	6060743	6060763
chr17	23586057	23586077
chr17	23618080	23618100
chr17	23974022	23974042
chr17	24077187	24077207
chr17	24231678	24231698
chr17	24390003	24390023
chr17	24598078	24598098
chr17	24705481	24705501
chr17	24997903	24997923
chr17	25225202	25225222
chr17	25274435	25274455
chr17	25421767	25421787
chr17	25855634	25855654
chr17	26273563	26273583
chr17	26417223	26417243
chr17	26655543	26655563
chr17	26769965	26769985
chr17	27045803	27045823
chr17	27564532	27564552
chr17	27573305	27573325
chr17	28023947	28023967
chr17	28414674	28414694
chr17	28860314	28860334
chr17	29053888	29053908
chr17	29159988	29160008
chr17	29167035	29167055
chr17	29202479	29202499
chr17	29219994	29220014
chr17	29417828	29417848
chr17	30181621	30181641
chr17	55697377	55697397
chr17	56178353	56178373
chr17	56393082	56393102
chr17	56418849	56418869
chr17	56701191	56701211
chr17	56740321	56740341
chr17	56749411	56749431
chr17	57145068	57145088
chr18	67205768	67205788
chr18	67294907	67294927
chr18	67462131	67462151
chr18	67509968	67509988
chr18	67899940	67899960
chr18	68338715	68338735
chr18	68624390	68624410
chr18	68797844	68797864
chr18	74497482	74497502
chr18	74864536	74864556
chr18	74877680	74877700
chr18	74988336	74988356
chr18	75069960	75069980
chr18	75084641	75084661
chr18	75250840	75250860
chr18	75335641	75335661
chr18	75366836	75366856
chr18	75814995	75815015
chr18	75826467	75826487
chr18	75891804	75891824
chr18	76185997	76186017
chr18	76287920	76287940
chr18	76323556	76323576
chr18	76703339	76703359
chr18	76760709	76760729
chr18	76783777	76783797
chr18	76825571	76825591
chr19	3854474	3854494
chr19	3904508	3904528
chr19	4193379	4193399
chr19	4297650	4297670
chr19	4515683	4515703
chr19	4573811	4573831
chr19	4632544	4632564
chr19	4662837	4662857
chr19	5081616	5081636
chr19	5393124	5393144
chr19	5498269	5498289
chr19	6073834	6073854
chr19	6350971	6350991
chr19	40274947	40274967
chr19	40545870	40545890
chr19	40647878	40647898
chr19	41029312	41029332
chr19	41106639	41106659
chr19	41163280	41163300
chr19	41417211	41417231
chr19	41618279	41618299
chr19	41655330	41655350
chr19	41933479	41933499
chr19	52910771	52910791
chr19	53447392	53447412
chr19	53651702	53651722
chr19	53681722	53681742
chr19	53709343	53709363
chr19	53728946	53728966
chr19	53861622	53861642
chr19	54482014	54482034
chr19	54636246	54636266
chr19	54801400	54801420
chr2	24757374	24757394
chr2	25208599	25208619
chr2	25437604	25437624
chr2	25613518	25613538
chr2	25852442	25852462
chr2	25892423	25892443
chr2	26090924	26090944
chr2	26221484	26221504
chr2	26282988	26283008
chr2	26592943	26592963
chr2	26988488	26988508
chr2	27199329	27199349
chr2	27466460	27466480
chr2	27848433	27848453
chr2	28293981	28294001
chr2	28518108	28518128
chr2	28581303	28581323
chr2	28839695	28839715
chr2	28944091	28944111
chr2	29056647	29056667
chr2	29203868	29203888
chr2	29369179	29369199
chr2	29605941	29605961
chr2	29840141	29840161
chr2	127580971	127580991
chr2	127877508	127877528
chr2	128505392	128505412
chr2	128520254	128520274
chr2	129026091	129026111
chr2	129095791	129095811
chr2	129141305	129141325
chr2	129183733	129183753
chr2	129227185	129227205
chr2	154912521	154912541
chr2	155034479	155034499
chr2	155236439	155236459
chr2	155596483	155596503
chr2	155760633	155760653
chr2	155912030	155912050
chr2	156570104	156570124
chr2	156649263	156649283
chr2	156688152	156688172
chr2	156761090	156761110
chr2	163632766	163632786
chr2	164068541	164068561
chr2	164453140	164453160
chr2	164557530	164557550
chr2	164767476	164767496
chr2	164986090	164986110
chr2	164990355	164990375
chr2	165263731	165263751
chr2	165312076	165312096
chr2	165400963	165400983
chr2	165556711	165556731
chr2	172253401	172253421
chr2	172831200	172831220
chr2	172836715	172836735
chr2	172888788	172888808
chr2	172957600	172957620
chr2	172980733	172980753
chr2	173027205	173027225
chr2	173219313	173219333
chr2	173257771	173257791
chr2	173548695	173548715
chr2	173962249	173962269
chr2	173987322	173987342
chr2	179544813	179544833
chr2	179882178	179882198
chr2	180042911	180042931
chr2	180310979	180310999
chr2	180575586	180575606
chr2	180609697	180609717
chr2	180665888	180665908
chr2	181033766	181033786
chr2	181111895	181111915
chr2	181193190	181193210
chr2	181717831	181717851
chr2	181723104	181723124
chr3	35953102	35953122
chr3	36345842	36345862
chr3	36479379	36479399
chr3	36941753	36941773
chr3	37034691	37034711
chr3	37165252	37165272
chr3	37185899	37185919
chr3	37274736	37274756
chr3	37605228	37605248
chr3	37737111	37737131
chr3	94416233	94416253
chr3	94886588	94886608
chr3	94981245	94981265
chr3	95241451	95241471
chr3	95404941	95404961
chr3	95493782	95493802
chr3	95597081	95597101
chr3	95727328	95727348
chr3	96025257	96025277
chr3	96161901	96161921
chr3	96529252	96529272
chr3	96553577	96553597
chr3	96819931	96819951
chr3	96982542	96982562
chr3	97201689	97201709
chr3	97267707	97267727
chr3	97355480	97355500
chr3	97658210	97658230
chr3	97680973	97680993
chr3	97833798	97833818
chr3	98368908	98368928
chr3	102957081	102957101
chr3	103478261	103478281
chr3	103564171	103564191
chr3	103614679	103614699
chr3	103621892	103621912
chr3	103647515	103647535
chr3	103876971	103876991
chr3	104471006	104471026
chr3	105076273	105076293
chr3	105093459	105093479
chr3	105372947	105372967
chr4	43556690	43556710
chr4	44244287	44244307
chr4	44280422	44280442
chr4	44471496	44471516
chr4	44593141	44593161
chr4	44711937	44711957
chr4	45065757	45065777
chr4	45213318	45213338
chr4	45269103	45269123
chr4	45352559	45352579
chr4	45445353	45445373
chr4	45447733	45447753
chr4	46022608	46022628
chr4	46782067	46782087
chr4	47140004	47140024
chr4	47218028	47218048
chr4	47272440	47272460
chr4	47597540	47597560
chr4	47603875	47603895
chr4	47770969	47770989
chr4	47771456	47771476
chr4	48412881	48412901
chr4	48561230	48561250
chr4	48720089	48720109
chr4	48725856	48725876
chr4	119185868	119185888
chr4	119330357	119330377
chr4	119855067	119855087
chr4	119906772	119906792
chr4	119965507	119965527
chr4	120219132	120219152
chr4	120248298	120248318
chr4	120254379	120254399
chr4	120256829	120256849
chr4	120265054	120265074
chr4	120476587	120476607
chr4	120622443	120622463
chr4	120753429	120753449
chr4	120849226	120849246
chr4	120854866	120854886
chr4	132603176	132603196
chr4	132733711	132733731
chr4	133043195	133043215
chr4	133060704	133060724
chr4	133282262	133282282
chr4	133441832	133441852
chr4	133511074	133511094
chr4	133811094	133811114
chr4	133870773	133870793
chr4	134052962	134052982
chr4	134056039	134056059
chr4	138217543	138217563
chr4	138277555	138277575
chr4	138491165	138491185
chr4	138915408	138915428
chr4	138942047	138942067
chr4	139022229	139022249
chr4	139069282	139069302
chr4	139239568	139239588
chr4	139790648	139790668
chr4	139808805	139808825
chr4	139809235	139809255
chr4	140063253	140063273
chr4	140573125	140573145
chr4	140573580	140573600
chr4	140620331	140620351
chr5	32754968	32754988
chr5	33434823	33434843
chr5	33546998	33547018
chr5	33612674	33612694
chr5	33616445	33616465
chr5	33617174	33617194
chr5	33782603	33782623
chr5	34466601	34466621
chr5	134726271	134726291
chr5	135449569	135449589
chr5	135501500	135501520
chr5	135583426	135583446
chr5	135771847	135771867
chr5	135908280	135908300
chr5	135913405	135913425
chr5	135962623	135962643
chr5	136066306	136066326
chr5	136148159	136148179
chr5	136472327	136472347
chr5	136775620	136775640
chr5	136933797	136933817
chr5	137044779	137044799
chr5	137473771	137473791
chr5	138697103	138697123
chr5	138854045	138854065
chr5	138885895	138885915
chr5	139269159	139269179
chr5	139353547	139353567
chr5	139547192	139547212
chr5	139660008	139660028
chr5	140330245	140330265
chr5	140462316	140462336
chr5	140625505	140625525
chr5	142653875	142653895
chr5	142718895	142718915
chr5	142822026	142822046
chr5	143293256	143293276
chr5	143603601	143603621
chr5	143714742	143714762
chr5	144055269	144055289
chr5	144120168	144120188
chr5	144152095	144152115
chr5	144154185	144154205
chr5	144187873	144187893
chr5	144386503	144386523
chr5	144646975	144646995
chr5	144752309	144752329
chr5	144992723	144992743
chr5	145110546	145110566
chr5	145408267	145408287
chr6	28361722	28361742
chr6	28497433	28497453
chr6	29318862	29318882
chr6	29359428	29359448
chr6	29710134	29710154
chr6	30027626	30027646
chr6	30035426	30035446
chr6	30201295	30201315
chr6	33127237	33127257
chr6	33749991	33750011
chr6	33862230	33862250
chr6	33934376	33934396
chr6	34125419	34125439
chr6	34148145	34148165
chr6	34355574	34355594
chr6	34511871	34511891
chr6	34999598	34999618
chr6	35327787	35327807
chr6	35403951	35403971
chr6	35510220	35510240
chr6	35765508	35765528
chr6	36075016	36075036
chr6	77422454	77422474
chr6	77469444	77469464
chr6	77496383	77496403
chr6	77639805	77639825
chr6	78298229	78298249
chr6	78321856	78321876
chr6	78857573	78857593
chr6	79120294	79120314
chr6	88235254	88235274
chr6	88804430	88804450
chr6	88925864	88925884
chr6	89063694	89063714
chr6	89165512	89165532
chr6	89234536	89234556
chr6	89675006	89675026
chr6	90104751	90104771
chr6	90405523	90405543
chr6	91251337	91251357
chr6	91376121	91376141
chr6	91530596	91530616
chr6	91746032	91746052
chr6	91760183	91760203
chr6	91895492	91895512
chr6	92005690	92005710
chr6	92717668	92717688
chr6	114197315	114197335
chr6	114327463	114327483
chr6	114387500	114387520
chr6	115149110	115149130
chr6	115407118	115407138
chr6	115855578	115855598
chr6	115970495	115970515
chr6	116103475	116103495
chr6	119037438	119037458
chr6	119180446	119180466
chr6	119440298	119440318
chr6	119495001	119495021
chr6	119814472	119814492
chr6	120617458	120617478
chr6	120692485	120692505
chr6	120698412	120698432
chr6	120872973	120872993
chr6	120877840	120877860
chr6	121292884	121292904
chr6	121304756	121304776
chr6	121425777	121425797
chr6	126472738	126472758
chr6	126853708	126853728
chr6	127022682	127022702
chr6	127316893	127316913
chr6	127343286	127343306
chr6	127627350	127627370
chr6	127641284	127641304
chr6	127980811	127980831
chr6	128260526	128260546
chr6	128888379	128888399
chr6	128895807	128895827
chr6	134105882	134105902
chr6	134140467	134140487
chr6	134373258	134373278
chr6	135098798	135098818
chr6	135660881	135660901
chr6	135726825	135726845
chr6	135853899	135853919
chr6	136042262	136042282
chr7	3291602	3291622
chr7	3298843	3298863
chr7	3303921	3303941
chr7	3652434	3652454
chr7	3694865	3694885
chr7	3988596	3988616
chr7	4337625	4337645
chr7	4673393	4673413
chr7	4934399	4934419
chr7	4981145	4981165
chr7	18302238	18302258
chr7	18710704	18710724
chr7	18781267	18781287
chr7	18926206	18926226
chr7	18936375	18936395
chr7	19021076	19021096
chr7	19093982	19094002
chr7	19333156	19333176
chr7	19512769	19512789
chr7	29016816	29016836
chr7	29054603	29054623
chr7	29407326	29407346
chr7	30015564	30015584
chr7	30246739	30246759
chr7	30295647	30295667
chr7	30309637	30309657
chr7	30411011	30411031
chr7	30414015	30414035
chr7	30634801	30634821
chr7	30836917	30836937
chr7	63323478	63323498
chr7	63769116	63769136
chr7	64224266	64224286
chr7	64275038	64275058
chr7	64435658	64435678
chr7	64583073	64583093
chr7	65013760	65013780
chr7	65126406	65126426
chr7	65130920	65130940
chr7	65152185	65152205
chr7	65210570	65210590
chr7	65405908	65405928
chr7	65658299	65658319
chr7	66054991	66055011
chr7	66189350	66189370
chr7	66373955	66373975
chr7	69342441	69342461
chr7	70265425	70265445
chr7	70269413	70269433
chr7	70331353	70331373
chr7	70503436	70503456
chr7	70648108	70648128
chr7	70846510	70846530
chr7	71018586	71018606
chr7	71215841	71215861
chr7	73034802	73034822
chr7	73125967	73125987
chr7	73353725	73353745
chr7	73408225	73408245
chr7	73561358	73561378
chr7	73849397	73849417
chr7	74184069	74184089
chr7	74448984	74449004
chr7	74561981	74562001
chr7	74719686	74719706
chr7	110212118	110212138
chr7	110284349	110284369
chr7	110728299	110728319
chr7	110728513	110728533
chr7	111078137	111078157
chr7	111173823	111173843
chr7	111241730	111241750
chr7	111675227	111675247
chr7	111849219	111849239
chr7	111921291	111921311
chr7	133419057	133419077
chr7	133421665	133421685
chr7	133609684	133609704
chr7	133687343	133687363
chr7	134198003	134198023
chr7	134208073	134208093
chr7	134600627	134600647
chr7	134962400	134962420
chr7	135198719	135198739
chr7	135483085	135483105
chr7	136011169	136011189
chr7	136112667	136112687
chr7	136402580	136402600
chr7	136419749	136419769
chr7	136556685	136556705
chr7	137081072	137081092
chr7	137133917	137133937
chr7	137310044	137310064
chr7	142348741	142348761
chr7	142542677	142542697
chr7	142615269	142615289
chr7	142637518	142637538
chr7	142674757	142674777
chr7	142849315	142849335
chr7	143016043	143016063
chr7	143152555	143152575
chr7	143409930	143409950
chr7	143799304	143799324
chr7	143816801	143816821
chr7	143835962	143835982
chr7	143869081	143869101
chr7	144417772	144417792
chr7	144493056	144493076
chr7	144634987	144635007
chr8	9112286	9112306
chr8	9574330	9574350
chr8	9728764	9728784
chr8	9986471	9986491
chr8	10024212	10024232
chr8	10109505	10109525
chr8	10273193	10273213
chr8	10430711	10430731
chr8	10544278	10544298
chr8	10597683	10597703
chr8	11009200	11009220
chr8	11060533	11060553
chr8	11148238	11148258
chr8	83876456	83876476
chr8	83901228	83901248
chr8	84023651	84023671
chr8	84169950	84169970
chr8	84667077	84667097
chr8	84756580	84756600
chr8	84785934	84785954
chr8	84857479	84857499
chr8	85417807	85417827
chr8	85624869	85624889
chr8	85675633	85675653
chr8	85737027	85737047
chr8	109469164	109469184
chr8	109652281	109652301
chr8	109761609	109761629
chr8	109786358	109786378
chr8	109955293	109955313
chr8	110328561	110328581
chr8	110518884	110518904
chr8	110664647	110664667
chr8	110850277	110850297
chr8	111318595	111318615
chr8	117028427	117028447
chr8	117257634	117257654
chr8	117939551	117939571
chr8	118008254	118008274
chr8	118191793	118191813
chr8	118235634	118235654
chr8	118433261	118433281
chr8	118483124	118483144
chr8	118596211	118596231
chr8	118697921	118697941
chr8	118853582	118853602
chr8	118881321	118881341
chr8	119062649	119062669
chr8	119248307	119248327
chr8	119806675	119806695
chr8	121243585	121243605
chr8	121593285	121593305
chr8	121650063	121650083
chr8	121817765	121817785
chr8	122074777	122074797
chr8	122143277	122143297
chr8	122149434	122149454
chr8	122517857	122517877
chr8	122593419	122593439
chr8	122633530	122633550
chr8	122726055	122726075
chr8	122822041	122822061
chr8	123211822	123211842
chr8	123333389	123333409
chr9	19791026	19791046
chr9	19990004	19990024
chr9	20427563	20427583
chr9	20662566	20662586
chr9	20794099	20794119
chr9	20939741	20939761
chr9	21206858	21206878
chr9	21307203	21307223
chr9	21369463	21369483
chr9	31273450	31273470
chr9	31299228	31299248
chr9	31709510	31709530
chr9	32027972	32027992
chr9	32146849	32146869
chr9	32636604	32636624
chr9	32931104	32931124
chr9	32986860	32986880
chr9	33109846	33109866
chr9	50269662	50269682
chr9	50494362	50494382
chr9	50893885	50893905
chr9	51236377	51236397
chr9	51380183	51380203
chr9	51537022	51537042
chr9	51675555	51675575
chr9	52102344	52102364
chr9	52166036	52166056
chr9	52240975	52240995
chr9	52569657	52569677
chr9	52738101	52738121
chr9	53100278	53100298
chr9	53247644	53247664
chr9	53423454	53423474
chr9	53771294	53771314
chr9	53789739	53789759
chr9	53841326	53841346
chr9	53983795	53983815
chr9	54386954	54386974
chr9	54810579	54810599
chr9	54978575	54978595
chr9	55038292	55038312
chr9	55041483	55041503
chr9	56221486	56221506
chr9	56464122	56464142
chr9	56583906	56583926
chr9	56682505	56682525
chr9	56714251	56714271
chr9	57009391	57009411
chr9	57316902	57316922
chr9	57611017	57611037
chr9	57625372	57625392
chr9	57777256	57777276
chr9	57872175	57872195
chr9	57986308	57986328
chr9	58313384	58313404
chr9	63681350	63681370
chr9	63941757	63941777
chr9	63955264	63955284
chr9	63989592	63989612
chr9	64680210	64680230
chr9	64764762	64764782
chr9	65126278	65126298
chr9	65652962	65652982
chr9	65674955	65674975
chr9	96126546	96126566
chr9	96395626	96395646
chr9	96563424	96563444
chr9	97012638	97012658
chr9	97094566	97094586
chr9	97356046	97356066
chr9	97424193	97424213
chr9	97658889	97658909
chr9	97957584	97957604
chr9	98829111	98829131
chr9	98959765	98959785
chr9	99134518	99134538
chr9	99288189	99288209
chr9	99662680	99662700
chr9	99663678	99663698
chr9	100255960	100255980
chr9	100292687	100292707
chr9	100377412	100377432
chr9	100561216	100561236
chr9	115481433	115481453
chr9	115484314	115484334
chr9	115687442	115687462
chr9	115762459	115762479
chr9	116020921	116020941
chr9	116425824	116425844
chr9	116808189	116808209
chr9	117048080	117048100
chr9	117382166	117382186
chr9	118611292	118611312
chr9	118851021	118851041
chr9	119074663	119074683
chr9	119265868	119265888
chr9	119468894	119468914
chr9	120178792	120178812
chr9	120304762	120304782
chr9	120346669	120346689
chrX	41084772	41084792
chrX	41229594	41229614
chrX	41620230	41620250
chrX	42002297	42002317
chrX	42019177	42019197
chrX	42166069	42166089
chrX	43015007	43015027
chrX	73518063	73518083
chrX	73594887	73594907
chrX	73635415	73635435
chrX	73673319	73673339
chrX	73823555	73823575
chrX	73872052	73872072
chrX	74053350	74053370
chrX	98178412	98178432
chrX	98526347	98526367
chrX	99196501	99196521
chrX	99200562	99200582
chrX	99237372	99237392
chrX	99343176	99343196
chrX	99441387	99441407
chrX	130840866	130840886
chrX	131097419	131097439
chrX	131290654	131290674
chrX	131618678	131618698
chrX	131687779	131687799
chrX	131722852	131722872
chrX	132086289	132086309
chrX	166377069	166377089
chrX	166496592	166496612
chrX	166585646	166585666
chrX	166715704	166715724
chrX	167085589	167085609
chrX	167234200	167234220
chrX	167374013	167374033
chrX	167939180	167939200
chrX	168094999	168095019
chrX	168258034	168258054

## Sheet: MIPS-E-2
chromosome	start	end
chr1	35437523	35437543
chr1	35467782	35467802
chr1	35632313	35632333
chr1	36233573	36233593
chr1	36358619	36358639
chr1	36659430	36659450
chr1	36665271	36665291
chr1	36717561	36717581
chr1	36731702	36731722
chr1	36785804	36785824
chr1	37469656	37469676
chr1	37712217	37712237
chr1	37714732	37714752
chr1	75400239	75400259
chr1	75736050	75736070
chr1	75808533	75808553
chr1	75991410	75991430
chr1	76258810	76258830
chr1	76539862	76539882
chr1	76544918	76544938
chr1	76827341	76827361
chr1	76833443	76833463
chr1	89271991	89272011
chr1	90036124	90036144
chr1	90248096	90248116
chr1	90574401	90574421
chr1	90785121	90785141
chr1	90789426	90789446
chr1	90957632	90957652
chr1	91097378	91097398
chr1	91221534	91221554
chr1	91954080	91954100
chr1	132138115	132138135
chr1	132297128	132297148
chr1	132431650	132431670
chr1	132625868	132625888
chr1	133053044	133053064
chr1	133069589	133069609
chr1	133190094	133190114
chr1	133867355	133867375
chr1	133941657	133941677
chr1	134298376	134298396
chr1	134504151	134504171
chr1	134579249	134579269
chr1	134732958	134732978
chr1	135257100	135257120
chr1	135298593	135298613
chr1	135444730	135444750
chr1	135471266	135471286
chr1	135587652	135587672
chr1	135698288	135698308
chr1	135781077	135781097
chr1	135804447	135804467
chr1	135808564	135808584
chr1	135842423	135842443
chr1	136088508	136088528
chr1	136365002	136365022
chr1	136553863	136553883
chr1	136958027	136958047
chr1	137209681	137209701
chr1	181834790	181834810
chr1	181897286	181897306
chr1	181901122	181901142
chr1	182332663	182332683
chr1	182484481	182484501
chr1	182504594	182504614
chr1	182907417	182907437
chr1	183101331	183101351
chr1	183136747	183136767
chr1	183267513	183267533
chr10	4024155	4024175
chr10	4159811	4159831
chr10	4413817	4413837
chr10	4425688	4425708
chr10	4425869	4425889
chr10	4436350	4436370
chr10	4891496	4891516
chr10	5381115	5381135
chr10	59943181	59943201
chr10	59950918	59950938
chr10	60003037	60003057
chr10	60478623	60478643
chr10	60657955	60657975
chr10	60781715	60781735
chr10	60824125	60824145
chr10	60942493	60942513
chr10	61205661	61205681
chr10	61791897	61791917
chr10	61974649	61974669
chr10	62053663	62053683
chr10	62054340	62054360
chr10	62404701	62404721
chr10	62728852	62728872
chr10	62865577	62865597
chr10	63232394	63232414
chr10	63481538	63481558
chr10	63488970	63488990
chr10	63622992	63623012
chr10	63695665	63695685
chr10	63811289	63811309
chr10	63824612	63824632
chr10	64170115	64170135
chr10	77005394	77005414
chr10	77071048	77071068
chr10	77999647	77999667
chr10	78078499	78078519
chr10	78233995	78234015
chr10	78390436	78390456
chr10	78471996	78472016
chr10	78477219	78477239
chr10	78583300	78583320
chr11	63884064	63884084
chr11	63902889	63902909
chr11	64067721	64067741
chr11	64491730	64491750
chr11	64735304	64735324
chr11	64929062	64929082
chr11	64953237	64953257
chr11	65218573	65218593
chr11	65227529	65227549
chr11	65339869	65339889
chr11	65534043	65534063
chr11	65645519	65645539
chr11	94975205	94975225
chr11	95019054	95019074
chr11	95022144	95022164
chr11	95576121	95576141
chr11	95648381	95648401
chr11	95739125	95739145
chr11	95781481	95781501
chr11	95999182	95999202
chr11	96037712	96037732
chr11	96218348	96218368
chr11	96850140	96850160
chr11	96923931	96923951
chr11	96986325	96986345
chr11	100442467	100442487
chr11	100472617	100472637
chr11	100746880	100746900
chr11	101083092	101083112
chr11	101092719	101092739
chr11	101351122	101351142
chr11	102200202	102200222
chr11	102222886	102222906
chr11	102230478	102230498
chr11	102291503	102291523
chr11	115352845	115352865
chr11	115420316	115420336
chr11	115436174	115436194
chr11	115502576	115502596
chr11	115612050	115612070
chr11	115619086	115619106
chr11	115996910	115996930
chr11	116148449	116148469
chr11	116156397	116156417
chr11	116224992	116225012
chr11	116250049	116250069
chr11	116534421	116534441
chr11	117144847	117144867
chr11	118972605	118972625
chr11	119266480	119266500
chr11	119884470	119884490
chr11	119896016	119896036
chr11	120252312	120252332
chr11	120432774	120432794
chr11	120497118	120497138
chr11	120544999	120545019
chr11	120571038	120571058
chr11	120806361	120806381
chr11	121041760	121041780
chr11	121124790	121124810
chr11	121645073	121645093
chr11	121648978	121648998
chr11	121653847	121653867
chr11	121805055	121805075
chr12	3830169	3830189
chr12	3984024	3984044
chr12	4206568	4206588
chr12	4700872	4700892
chr12	5274113	5274133
chr12	5278151	5278171
chr12	5437495	5437515
chr12	5636020	5636040
chr12	5694604	5694624
chr12	16423957	16423977
chr12	16596102	16596122
chr12	16631308	16631328
chr12	16762105	16762125
chr12	16851024	16851044
chr12	17088060	17088080
chr12	17313761	17313781
chr12	17642963	17642983
chr12	17656176	17656196
chr12	17739443	17739463
chr12	85137966	85137986
chr12	85184538	85184558
chr12	85233829	85233849
chr12	85594145	85594165
chr12	85862902	85862922
chr12	86304790	86304810
chr12	86357251	86357271
chr12	86384122	86384142
chr12	86558932	86558952
chr12	86672416	86672436
chr12	86758432	86758452
chr12	87080502	87080522
chr12	87116659	87116679
chr12	104045277	104045297
chr12	104385370	104385390
chr12	104446689	104446709
chr12	104521381	104521401
chr12	104587313	104587333
chr12	104764092	104764112
chr12	105194404	105194424
chr12	105385651	105385671
chr12	105468792	105468812
chr12	105568660	105568680
chr12	105761157	105761177
chr12	106106008	106106028
chr12	107662929	107662949
chr12	107684904	107684924
chr12	107701310	107701330
chr12	107824637	107824657
chr12	108234567	108234587
chr12	108275140	108275160
chr12	108354763	108354783
chr12	108679809	108679829
chr12	108826938	108826958
chr12	109049577	109049597
chr13	23505362	23505382
chr13	23846905	23846925
chr13	24495433	24495453
chr13	24699718	24699738
chr13	24897853	24897873
chr13	24975606	24975626
chr13	25348197	25348217
chr13	25584424	25584444
chr13	52276767	52276787
chr13	52462689	52462709
chr13	52539952	52539972
chr13	52653437	52653457
chr13	52658036	52658056
chr13	53234894	53234914
chr13	53390928	53390948
chr13	53948007	53948027
chr13	54154021	54154041
chr13	54197621	54197641
chr13	54813725	54813745
chr13	54998220	54998240
chr13	55313971	55313991
chr13	55493798	55493818
chr13	55841142	55841162
chr13	56067779	56067799
chr13	56135106	56135126
chr13	56181663	56181683
chr13	56184994	56185014
chr13	56709736	56709756
chr13	56773855	56773875
chr13	57459131	57459151
chr13	94114232	94114252
chr13	94231379	94231399
chr13	94489122	94489142
chr13	94593574	94593594
chr13	94636519	94636539
chr13	94796292	94796312
chr13	95607095	95607115
chr13	95635595	95635615
chr14	8329366	8329386
chr14	9038293	9038313
chr14	9163346	9163366
chr14	9209419	9209439
chr14	9508420	9508440
chr14	9965496	9965516
chr14	9970783	9970803
chr14	9982984	9983004
chr14	10209109	10209129
chr14	30209521	30209541
chr14	30912624	30912644
chr14	30951033	30951053
chr14	31160457	31160477
chr14	31276451	31276471
chr14	31405450	31405470
chr14	31745872	31745892
chr14	32260072	32260092
chr14	32568834	32568854
chr14	32707684	32707704
chr14	33226403	33226423
chr14	33271505	33271525
chr14	33833087	33833107
chr14	33896212	33896232
chr14	54589123	54589143
chr14	54754723	54754743
chr14	54775546	54775566
chr14	54793676	54793696
chr14	55380033	55380053
chr14	55511389	55511409
chr14	55892238	55892258
chr14	56312461	56312481
chr14	57403766	57403786
chr14	57413239	57413259
chr14	57491317	57491337
chr14	57548596	57548616
chr14	57594112	57594132
chr14	57753491	57753511
chr14	58384339	58384359
chr14	60740447	60740467
chr14	61258664	61258684
chr14	61300313	61300333
chr14	61697787	61697807
chr14	61774929	61774949
chr14	62121732	62121752
chr14	62432942	62432962
chr14	62962698	62962718
chr14	74528978	74528998
chr14	74875304	74875324
chr14	75028482	75028502
chr14	75035146	75035166
chr14	75190802	75190822
chr14	75466075	75466095
chr14	75673657	75673677
chr14	76071159	76071179
chr15	35023779	35023799
chr15	35406852	35406872
chr15	35741076	35741096
chr15	35816801	35816821
chr15	35859130	35859150
chr15	35936255	35936275
chr15	35945958	35945978
chr15	36112335	36112355
chr15	36322747	36322767
chr15	36344849	36344869
chr15	36566872	36566892
chr15	36971328	36971348
chr15	36979578	36979598
chr15	78677771	78677791
chr15	78722319	78722339
chr15	78743950	78743970
chr15	78775588	78775608
chr15	79431578	79431598
chr15	79965886	79965906
chr15	79967353	79967373
chr15	80249498	80249518
chr15	80391809	80391829
chr15	80400689	80400709
chr15	97666568	97666588
chr15	98532611	98532631
chr15	98548066	98548086
chr15	98631040	98631060
chr15	98652897	98652917
chr15	98682097	98682117
chr15	99206407	99206427
chr15	99242363	99242383
chr15	99307459	99307479
chr15	99401016	99401036
chr15	99592727	99592747
chr16	17423599	17423619
chr16	17453887	17453907
chr16	18140689	18140709
chr16	18154629	18154649
chr16	18324757	18324777
chr16	18405107	18405127
chr16	18572727	18572747
chr16	18685955	18685975
chr16	18778306	18778326
chr16	31921781	31921801
chr16	32000893	32000913
chr16	32099996	32100016
chr16	32720517	32720537
chr16	33037313	33037333
chr16	33305711	33305731
chr16	33573302	33573322
chr16	33584891	33584911
chr16	33640669	33640689
chr16	33846804	33846824
chr16	34012627	34012647
chr16	34405530	34405550
chr16	34513662	34513682
chr16	34573771	34573791
chr16	35015470	35015490
chr16	35031256	35031276
chr16	35107089	35107109
chr16	37764765	37764785
chr16	38252832	38252852
chr16	38632480	38632500
chr16	38730283	38730303
chr16	38946279	38946299
chr16	38967897	38967917
chr16	39177281	39177301
chr16	39424148	39424168
chr16	39457461	39457481
chr16	39635095	39635115
chr16	40078658	40078678
chr16	40623051	40623071
chr16	89698051	89698071
chr16	89826698	89826718
chr16	89879513	89879533
chr16	89925884	89925904
chr16	90197794	90197814
chr16	90511224	90511244
chr16	90893266	90893286
chr16	91257445	91257465
chr16	91374019	91374039
chr17	4539951	4539971
chr17	4768388	4768408
chr17	4856381	4856401
chr17	5081313	5081333
chr17	5115394	5115414
chr17	5379836	5379856
chr17	5587547	5587567
chr17	6067499	6067519
chr17	23552367	23552387
chr17	23965366	23965386
chr17	24077187	24077207
chr17	24390003	24390023
chr17	24705481	24705501
chr17	24959829	24959849
chr17	25090584	25090604
chr17	25274435	25274455
chr17	25855633	25855653
chr17	28414674	28414694
chr17	28985056	28985076
chr17	29219994	29220014
chr17	29417828	29417848
chr17	29504672	29504692
chr17	29613912	29613932
chr17	29614997	29615017
chr17	29908307	29908327
chr17	30244783	30244803
chr17	30892163	30892183
chr17	84053829	84053849
chr17	84225274	84225294
chr17	84312342	84312362
chr17	84330425	84330445
chr17	84996921	84996941
chr17	85732847	85732867
chr17	85829888	85829908
chr17	85872959	85872979
chr17	85896983	85897003
chr17	86051491	86051511
chr17	86064213	86064233
chr17	86676147	86676167
chr17	86751774	86751794
chr17	87361544	87361564
chr18	64072046	64072066
chr18	64415825	64415845
chr18	64427209	64427229
chr18	64472480	64472500
chr18	64849280	64849300
chr18	65376470	65376490
chr18	65506319	65506339
chr18	65580528	65580548
chr18	66002923	66002943
chr18	66047652	66047672
chr18	66197864	66197884
chr18	66417579	66417599
chr18	66761824	66761844
chr18	66932275	66932295
chr18	67010984	67011004
chr18	67205768	67205788
chr18	67294907	67294927
chr18	73779140	73779160
chr18	73824598	73824618
chr18	74182194	74182214
chr18	74497482	74497502
chr18	74877680	74877700
chr18	74988338	74988358
chr18	75084641	75084661
chr18	75335641	75335661
chr18	75366836	75366856
chr18	76016325	76016345
chr18	76123116	76123136
chr18	76359844	76359864
chr18	76554380	76554400
chr18	76703339	76703359
chr18	76783777	76783797
chr19	39567821	39567841
chr19	40545872	40545892
chr19	40617883	40617903
chr19	40647878	40647898
chr19	41029315	41029335
chr19	41126853	41126873
chr19	41163280	41163300
chr19	41231590	41231610
chr19	41358926	41358946
chr19	41390442	41390462
chr19	41417211	41417231
chr19	41682199	41682219
chr2	25852442	25852462
chr2	25863846	25863866
chr2	26037723	26037743
chr2	26090924	26090944
chr2	26141747	26141767
chr2	26483263	26483283
chr2	26592943	26592963
chr2	27027789	27027809
chr2	27108552	27108572
chr2	27466460	27466480
chr2	27728991	27729011
chr2	27747737	27747757
chr2	27820004	27820024
chr2	27848433	27848453
chr2	29729689	29729709
chr2	29746058	29746078
chr2	29840141	29840161
chr2	29882639	29882659
chr2	30394830	30394850
chr2	30567131	30567151
chr2	30756145	30756165
chr2	31356066	31356086
chr2	31483518	31483538
chr2	31510279	31510299
chr2	31670685	31670705
chr2	31675400	31675420
chr2	31987898	31987918
chr2	32056641	32056661
chr2	32413316	32413336
chr2	32735154	32735174
chr2	32824720	32824740
chr2	32902359	32902379
chr2	32986181	32986201
chr2	33060499	33060519
chr2	118850033	118850053
chr2	118908725	118908745
chr2	118945570	118945590
chr2	119493666	119493686
chr2	119577554	119577574
chr2	120038707	120038727
chr2	120114509	120114529
chr2	120228717	120228737
chr2	120372108	120372128
chr2	167368989	167369009
chr2	167454802	167454822
chr2	167586341	167586361
chr2	167771635	167771655
chr2	168230837	168230857
chr2	168489657	168489677
chr2	168631123	168631143
chr2	169007392	169007412
chr2	169092063	169092083
chr2	169202920	169202940
chr2	169724335	169724355
chr2	169860889	169860909
chr2	170021419	170021439
chr2	170120175	170120195
chr2	170272639	170272659
chr2	170522111	170522131
chr2	170636836	170636856
chr2	170738809	170738829
chr2	172253401	172253421
chr2	172741437	172741457
chr2	172888788	172888808
chr2	172888913	172888933
chr2	173027205	173027225
chr2	173080665	173080685
chr2	173257772	173257792
chr2	173421395	173421415
chr2	173548695	173548715
chr2	173962249	173962269
chr2	173987322	173987342
chr3	28834473	28834493
chr3	29100177	29100197
chr3	29690763	29690783
chr3	29865931	29865951
chr3	29979485	29979505
chr3	30108449	30108469
chr3	30642552	30642572
chr3	30761005	30761025
chr3	41023901	41023921
chr3	41129955	41129975
chr3	41582332	41582352
chr3	41871506	41871526
chr3	42283534	42283554
chr3	42294777	42294797
chr3	42767121	42767141
chr3	52032991	52033011
chr3	52133819	52133839
chr3	52644643	52644663
chr3	52937910	52937930
chr3	53564508	53564528
chr3	53576969	53576989
chr3	53914677	53914697
chr3	68062928	68062948
chr3	68868590	68868610
chr3	69044730	69044750
chr3	69404290	69404310
chr3	69410519	69410539
chr3	69437456	69437476
chr3	69807884	69807904
chr3	70095170	70095190
chr3	70765731	70765751
chr3	86659608	86659628
chr3	87509768	87509788
chr3	87750073	87750093
chr3	87867807	87867827
chr3	88061579	88061599
chr3	88147636	88147656
chr3	88167516	88167536
chr3	88996607	88996627
chr3	94416233	94416253
chr3	94886588	94886608
chr3	95241455	95241475
chr3	95337191	95337211
chr3	95493781	95493801
chr3	95597082	95597102
chr3	95930291	95930311
chr3	96097733	96097753
chr3	96161901	96161921
chr3	96529252	96529272
chr3	97201689	97201709
chr3	97355484	97355504
chr3	103478261	103478281
chr3	103564175	103564195
chr3	103614677	103614697
chr3	103746916	103746936
chr3	103799754	103799774
chr3	104471006	104471026
chr3	104649801	104649821
chr3	104963773	104963793
chr3	105076273	105076293
chr3	105372947	105372967
chr3	155838411	155838431
chr3	156001645	156001665
chr3	156278982	156279002
chr3	156576857	156576877
chr3	156585850	156585870
chr3	156992401	156992421
chr3	157567260	157567280
chr4	130174110	130174130
chr4	130270844	130270864
chr4	130520829	130520849
chr4	130984175	130984195
chr4	131262226	131262246
chr4	131732968	131732988
chr4	131787474	131787494
chr4	131899751	131899771
chr4	132931821	132931841
chr4	133043195	133043215
chr4	133282262	133282282
chr4	133418849	133418869
chr4	133441832	133441852
chr4	133511074	133511094
chr4	133600031	133600051
chr4	133870796	133870816
chr4	134052962	134052982
chr4	134331264	134331284
chr4	134422367	134422387
chr4	134740414	134740434
chr4	135115192	135115212
chr4	138260949	138260969
chr4	138277555	138277575
chr4	138769895	138769915
chr4	138915408	138915428
chr4	138961422	138961442
chr4	139022229	139022249
chr4	139069282	139069302
chr4	139384972	139384992
chr4	139594244	139594264
chr4	139597162	139597182
chr4	139691362	139691382
chr4	139750592	139750612
chr4	139808805	139808825
chr4	139809235	139809255
chr4	139871193	139871213
chr4	140063253	140063273
chr4	140145207	140145227
chr4	140573127	140573147
chr4	140780392	140780412
chr4	141082901	141082921
chr5	23346703	23346723
chr5	23545129	23545149
chr5	23874252	23874272
chr5	23959363	23959383
chr5	24364837	24364857
chr5	24384088	24384108
chr5	24467313	24467333
chr5	24593246	24593266
chr5	24599206	24599226
chr5	24713431	24713451
chr5	24789231	24789251
chr5	24864507	24864527
chr5	25286404	25286424
chr5	25686020	25686040
chr5	25852547	25852567
chr5	110614987	110615007
chr5	110781335	110781355
chr5	111186307	111186327
chr5	111396611	111396631
chr5	111522176	111522196
chr5	112000260	112000280
chr5	112138019	112138039
chr5	112286965	112286985
chr5	112307440	112307460
chr5	112517579	112517599
chr5	113014471	113014491
chr5	113263325	113263345
chr5	113329494	113329514
chr5	113353569	113353589
chr5	113786573	113786593
chr5	113974374	113974394
chr5	114775338	114775358
chr5	114829202	114829222
chr5	114856580	114856600
chr5	114921446	114921466
chr5	122416046	122416066
chr5	122663266	122663286
chr5	122735856	122735876
chr5	122766544	122766564
chr5	122796386	122796406
chr5	123008019	123008039
chr5	123296334	123296354
chr5	124037882	124037902
chr5	124163803	124163823
chr5	124216319	124216339
chr5	129120172	129120192
chr5	129132303	129132323
chr5	129589088	129589108
chr5	130016763	130016783
chr5	130130967	130130987
chr5	130229858	130229878
chr5	130362027	130362047
chr5	130388350	130388370
chr5	130890491	130890511
chr5	139350431	139350451
chr5	139353546	139353566
chr5	139460045	139460065
chr5	139547192	139547212
chr5	140000494	140000514
chr5	140427459	140427479
chr5	140625505	140625525
chr5	140698934	140698954
chr5	140850315	140850335
chr5	140890729	140890749
chr5	140944358	140944378
chr5	141420604	141420624
chr5	141676744	141676764
chr5	142188041	142188061
chr5	142368488	142368508
chr5	143714742	143714762
chr5	144055269	144055289
chr5	144154185	144154205
chr5	144187873	144187893
chr5	144646975	144646995
chr5	144752309	144752329
chr5	144931018	144931038
chr5	145274709	145274729
chr5	145408267	145408287
chr6	52251971	52251991
chr6	52547804	52547824
chr6	52596564	52596584
chr6	52922478	52922498
chr6	53062126	53062146
chr6	53659922	53659942
chr6	84221701	84221721
chr6	84325586	84325606
chr6	85077232	85077252
chr6	85191202	85191222
chr6	85578348	85578368
chr6	86012570	86012590
chr6	90309884	90309904
chr6	90405523	90405543
chr6	90508509	90508529
chr6	91251337	91251357
chr6	91376121	91376141
chr6	91785962	91785982
chr6	91895492	91895512
chr6	99269151	99269171
chr6	99384073	99384093
chr6	99568478	99568498
chr6	99651302	99651322
chr6	99693370	99693390
chr6	100046585	100046605
chr6	100312342	100312362
chr6	100607169	100607189
chr6	100642884	100642904
chr6	101196838	101196858
chr6	111401431	111401451
chr6	112331413	112331433
chr6	112391871	112391891
chr6	113037178	113037198
chr6	113289068	113289088
chr6	113290435	113290455
chr6	113501547	113501567
chr6	114197315	114197335
chr6	114450831	114450851
chr6	117940562	117940582
chr6	118069486	118069506
chr6	118752022	118752042
chr6	119440300	119440320
chr6	119495001	119495021
chr6	119594337	119594357
chr6	119814472	119814492
chr6	120475203	120475223
chr6	120698412	120698432
chr6	120877840	120877860
chr6	121056233	121056253
chr6	121425777	121425797
chr6	127022682	127022702
chr6	127248413	127248433
chr6	127641283	127641303
chr6	127980811	127980831
chr6	128260526	128260546
chr6	128307291	128307311
chr6	128895807	128895827
chr6	138053955	138053975
chr6	138955489	138955509
chr6	139860942	139860962
chr6	139867897	139867917
chr6	139939058	139939078
chr6	139950237	139950257
chr6	140794033	140794053
chr6	144380599	144380619
chr6	144612009	144612029
chr6	145022106	145022126
chr6	145209258	145209278
chr6	145561498	145561518
chr6	145838443	145838463
chr6	146357528	146357548
chr6	146504655	146504675
chr7	18302238	18302258
chr7	18710704	18710724
chr7	18926206	18926226
chr7	19021076	19021096
chr7	19093983	19094003
chr7	19159314	19159334
chr7	19333157	19333177
chr7	19391364	19391384
chr7	19512770	19512790
chr7	19529709	19529729
chr7	19771637	19771657
chr7	19946972	19946992
chr7	36612417	36612437
chr7	36796300	36796320
chr7	37319360	37319380
chr7	37395727	37395747
chr7	37709531	37709551
chr7	37734309	37734329
chr7	37753325	37753345
chr7	38058884	38058904
chr7	38084712	38084732
chr7	43835886	43835906
chr7	44048641	44048661
chr7	44077601	44077621
chr7	44499931	44499951
chr7	44794759	44794779
chr7	45091379	45091399
chr7	45343730	45343750
chr7	45463796	45463816
chr7	45475574	45475594
chr7	67817777	67817797
chr7	67851034	67851054
chr7	68165025	68165045
chr7	68306101	68306121
chr7	68603163	68603183
chr7	68761953	68761973
chr7	69124551	69124571
chr7	69342442	69342462
chr7	69575322	69575342
chr7	111675227	111675247
chr7	111921294	111921314
chr7	112365996	112366016
chr7	112511137	112511157
chr7	112696269	112696289
chr7	112993616	112993636
chr7	113188346	113188366
chr7	113291766	113291786
chr7	113309560	113309580
chr7	113780252	113780272
chr7	114068376	114068396
chr7	114226723	114226743
chr7	141165220	141165240
chr7	141292619	141292639
chr7	141472965	141472985
chr7	142159941	142159961
chr7	142348743	142348763
chr7	142542677	142542697
chr7	142674754	142674774
chr7	142849315	142849335
chr7	143016043	143016063
chr7	143383312	143383332
chr7	143816801	143816821
chr7	143835962	143835982
chr7	144231298	144231318
chr7	144260508	144260528
chr7	144417772	144417792
chr7	144634987	144635007
chr7	144712012	144712032
chr7	145181821	145181841
chr7	145244297	145244317
chr8	71048790	71048810
chr8	71304076	71304096
chr8	71460954	71460974
chr8	71496713	71496733
chr8	71538496	71538516
chr8	71608416	71608436
chr8	71691781	71691801
chr8	71911245	71911265
chr8	72369930	72369950
chr8	72453525	72453545
chr8	85417807	85417827
chr8	85455505	85455525
chr8	85675632	85675652
chr8	85729090	85729110
chr8	86308113	86308133
chr8	86675128	86675148
chr8	86835665	86835685
chr8	86925160	86925180
chr8	86933568	86933588
chr8	87297293	87297313
chr8	117011851	117011871
chr8	117015486	117015506
chr8	117028427	117028447
chr8	117045189	117045209
chr8	117158420	117158440
chr8	118008254	118008274
chr8	118235634	118235654
chr8	118332364	118332384
chr8	118697923	118697943
chr8	118853584	118853604
chr8	118881320	118881340
chr8	118943658	118943678
chr8	120236926	120236946
chr8	120394892	120394912
chr8	120629980	120630000
chr8	120634833	120634853
chr8	120995423	120995443
chr8	121010046	121010066
chr8	121051771	121051791
chr8	121568118	121568138
chr8	121593286	121593306
chr8	121781056	121781076
chr8	121817765	121817785
chr8	121897238	121897258
chr8	122143277	122143297
chr8	122149434	122149454
chr8	122633530	122633550
chr8	122726055	122726075
chr8	122936657	122936677
chr8	123256179	123256199
chr8	123709976	123709996
chr9	30654013	30654033
chr9	30886526	30886546
chr9	31273450	31273470
chr9	31315369	31315389
chr9	31610085	31610105
chr9	31709507	31709527
chr9	31713159	31713179
chr9	32027972	32027992
chr9	32146849	32146869
chr9	32156971	32156991
chr9	44283651	44283671
chr9	44305332	44305352
chr9	44340254	44340274
chr9	44584293	44584313
chr9	45000914	45000934
chr9	45054944	45054964
chr9	45409197	45409217
chr9	45468676	45468696
chr9	45683746	45683766
chr9	45822710	45822730
chr9	50091994	50092014
chr9	50183729	50183749
chr9	50269662	50269682
chr9	50494362	50494382
chr9	50893878	50893898
chr9	51380183	51380203
chr9	51537021	51537041
chr9	51675554	51675574
chr9	51804477	51804497
chr9	51847450	51847470
chr9	51874587	51874607
chr9	52102344	52102364
chr9	52240975	52240995
chr9	52248289	52248309
chr9	52569657	52569677
chr9	53247644	53247664
chr9	53423454	53423474
chr9	115420848	115420868
chr9	115481433	115481453
chr9	115484314	115484334
chr9	115535127	115535147
chr9	115687442	115687462
chr9	115722679	115722699
chr9	115762673	115762693
chr9	116020921	116020941
chr9	116062002	116062022
chr9	116091201	116091221
chr9	117048080	117048100
chrX	35926437	35926457
chrX	36478904	36478924
chrX	36572720	36572740
chrX	37047807	37047827
chrX	37066484	37066504
chrX	37948923	37948943
chrX	38048821	38048841
chrX	38210405	38210425
chrX	38991996	38992016
chrX	39822819	39822839
chrX	39956096	39956116
chrX	59443038	59443058
chrX	60364339	60364359
chrX	60446583	60446603
chrX	60706309	60706329
chrX	61251348	61251368
chrX	61875273	61875293
chrX	73594888	73594908
chrX	73635415	73635435
chrX	73823554	73823574
chrX	73872052	73872072
chrX	74626664	74626684
chrX	74850027	74850047
chrX	75254208	75254228
chrX	75527919	75527939
chrX	75814891	75814911
chrX	93753353	93753373
chrX	93942979	93942999
chrX	94163378	94163398
chrX	94750154	94750174
chrX	95165735	95165755
chrX	95642994	95643014
chrX	95918846	95918866
chrX	96134611	96134631
chrX	100475084	100475104
chrX	100946240	100946260
chrX	101272353	101272373
chrX	101605301	101605321
chrX	102238532	102238552
chrX	107491302	107491322
chrX	108197069	108197089
chrX	108316657	108316677
chrX	108327850	108327870
chrX	108388724	108388744
chrX	159055102	159055122
chrX	159187977	159187997
chrX	159685733	159685753
chrX	159881462	159881482
chrX	160408705	160408725
chrX	161291522	161291542
chrX	161840806	161840826
chrX	161879835	161879855
chrX	162117012	162117032
chrX	162212622	162212642

## Sheet: MIPS-G-1
chromosome	start	end
chr1	35016149	35016169
chr1	35018368	35018388
chr1	35024495	35024515
chr1	35204458	35204478
chr1	35260196	35260216
chr1	35437523	35437543
chr1	36007925	36007945
chr1	36139431	36139451
chr1	36291184	36291204
chr1	36302516	36302536
chr1	36304892	36304912
chr1	36358619	36358639
chr1	36410332	36410352
chr1	36684634	36684654
chr1	36925392	36925412
chr1	58044735	58044755
chr1	58230055	58230075
chr1	58258841	58258861
chr1	58480435	58480455
chr1	58536758	58536778
chr1	58643810	58643830
chr1	59019827	59019847
chr1	59466579	59466599
chr1	59497525	59497545
chr1	59546512	59546532
chr1	59920372	59920392
chr1	73974537	73974557
chr1	74021748	74021768
chr1	74102443	74102463
chr1	74544081	74544101
chr1	74582789	74582809
chr1	74803285	74803305
chr1	75341463	75341483
chr1	75363034	75363054
chr1	75479328	75479348
chr1	75502055	75502075
chr1	75524666	75524686
chr1	75556948	75556968
chr1	75690990	75691010
chr1	75781097	75781117
chr1	76258810	76258830
chr1	76539861	76539881
chr1	76544918	76544938
chr1	76827337	76827357
chr1	77230461	77230481
chr1	89155259	89155279
chr1	89171919	89171939
chr1	89512147	89512167
chr1	89726361	89726381
chr1	89820204	89820224
chr1	89865911	89865931
chr1	90036124	90036144
chr1	90323998	90324018
chr1	90541004	90541024
chr1	90574401	90574421
chr1	90848365	90848385
chr1	90957632	90957652
chr1	91069010	91069030
chr1	91086104	91086124
chr1	91456647	91456667
chr1	91503736	91503756
chr1	152274577	152274597
chr1	152612213	152612233
chr1	152696422	152696442
chr1	152791124	152791144
chr1	152799393	152799413
chr1	152926414	152926434
chr1	153137281	153137301
chr1	153231795	153231815
chr1	153317756	153317776
chr1	153425442	153425462
chr1	153654399	153654419
chr1	153754270	153754290
chr1	154143735	154143755
chr1	154205421	154205441
chr1	154465435	154465455
chr1	156030507	156030527
chr1	156169223	156169243
chr1	156287037	156287057
chr1	156553073	156553093
chr1	156785376	156785396
chr1	157002460	157002480
chr1	157028222	157028242
chr1	157028772	157028792
chr1	157402898	157402918
chr1	157651026	157651046
chr1	157778613	157778633
chr1	157801862	157801882
chr1	180712410	180712430
chr1	180898317	180898337
chr1	180942703	180942723
chr1	181211531	181211551
chr1	181347816	181347836
chr1	181504603	181504623
chr1	181798855	181798875
chr1	181834790	181834810
chr1	181897286	181897306
chr1	181944592	181944612
chr1	182225353	182225373
chr1	182332663	182332683
chr1	182418890	182418910
chr1	182594277	182594297
chr1	182687436	182687456
chr1	182739717	182739737
chr1	182944531	182944551
chr1	183101331	183101351
chr1	183245658	183245678
chr1	183267513	183267533
chr1	183512452	183512472
chr1	188027154	188027174
chr1	188060200	188060220
chr1	188775677	188775697
chr1	188987841	188987861
chr1	189172361	189172381
chr1	189269518	189269538
chr1	189412813	189412833
chr1	189808945	189808965
chr1	189842640	189842660
chr1	189852798	189852818
chr1	189863251	189863271
chr1	189889040	189889060
chr1	189890125	189890145
chr1	190272785	190272805
chr1	190461353	190461373
chr1	190532377	190532397
chr1	190680811	190680831
chr1	190940521	190940541
chr1	191031883	191031903
chr1	191249199	191249219
chr1	191360061	191360081
chr10	61791897	61791917
chr10	61875909	61875929
chr10	62273187	62273207
chr10	62276342	62276362
chr10	62357113	62357133
chr10	62404701	62404721
chr10	62558331	62558351
chr10	62621972	62621992
chr10	62865577	62865597
chr10	62920625	62920645
chr10	62946745	62946765
chr10	63024036	63024056
chr10	63164338	63164358
chr10	63187161	63187181
chr10	63338309	63338329
chr10	63488975	63488995
chr10	63622992	63623012
chr10	63695665	63695685
chr10	63796427	63796447
chr10	63824612	63824632
chr10	78583300	78583320
chr10	79526143	79526163
chr10	79617061	79617081
chr10	79803872	79803892
chr10	80082586	80082606
chr10	80149040	80149060
chr10	80261632	80261652
chr10	80285791	80285811
chr10	80307155	80307175
chr10	80320380	80320400
chr10	80343663	80343683
chr10	80345610	80345630
chr10	80496492	80496512
chr10	80514599	80514619
chr10	80616749	80616769
chr10	81025438	81025458
chr10	81070017	81070037
chr10	81081486	81081506
chr10	81142963	81142983
chr10	81181290	81181310
chr10	81362749	81362769
chr10	81405061	81405081
chr10	81559595	81559615
chr10	125942102	125942122
chr10	126215599	126215619
chr10	126276344	126276364
chr10	126349770	126349790
chr10	126384018	126384038
chr10	126580943	126580963
chr10	126604681	126604701
chr10	126625436	126625456
chr10	126802344	126802364
chr10	127120402	127120422
chr10	127287036	127287056
chr10	127359085	127359105
chr10	127486169	127486189
chr10	127603381	127603401
chr10	127715348	127715368
chr11	53519993	53520013
chr11	53567641	53567661
chr11	53591969	53591989
chr11	53763871	53763891
chr11	53769811	53769831
chr11	53847547	53847567
chr11	54046055	54046075
chr11	54240214	54240234
chr11	54511842	54511862
chr11	54662475	54662495
chr11	54703554	54703574
chr11	54906548	54906568
chr11	54959692	54959712
chr11	54960104	54960124
chr11	55063025	55063045
chr11	55211078	55211098
chr11	55457100	55457120
chr11	55483560	55483580
chr11	68147167	68147187
chr11	68399990	68400010
chr11	68845816	68845836
chr11	68855064	68855084
chr11	68895641	68895661
chr11	68990897	68990917
chr11	69030718	69030738
chr11	69092307	69092327
chr11	69330144	69330164
chr11	69396674	69396694
chr11	69701638	69701658
chr11	69803201	69803221
chr11	69816649	69816669
chr11	69991229	69991249
chr11	70047078	70047098
chr11	70047828	70047848
chr11	70066048	70066068
chr11	70079266	70079286
chr11	70656084	70656104
chr11	70687149	70687169
chr11	70758232	70758252
chr11	70972270	70972290
chr11	101557056	101557076
chr11	101697209	101697229
chr11	101776740	101776760
chr11	101783898	101783918
chr11	101960645	101960665
chr11	101960945	101960965
chr11	101966753	101966773
chr11	102060685	102060705
chr11	102200202	102200222
chr11	102230478	102230498
chr11	102307945	102307965
chr11	102399254	102399274
chr11	102869282	102869302
chr11	102944982	102945002
chr11	103228602	103228622
chr11	103377971	103377991
chr11	103600731	103600751
chr11	103666351	103666371
chr11	103767568	103767588
chr11	103812634	103812654
chr11	103834603	103834623
chr11	104056152	104056172
chr11	104085516	104085536
chr11	104115159	104115179
chr11	104186604	104186624
chr11	113867953	113867973
chr11	113940793	113940813
chr11	113991437	113991457
chr11	114210742	114210762
chr11	114330584	114330604
chr11	114385603	114385623
chr11	114743409	114743429
chr11	114783043	114783063
chr11	114930500	114930520
chr11	115194634	115194654
chr11	115210295	115210315
chr11	115267931	115267951
chr11	115337745	115337765
chr11	115420316	115420336
chr11	115476176	115476196
chr11	115665757	115665777
chr11	115680604	115680624
chr11	115996910	115996930
chr11	116033576	116033596
chr11	116224992	116225012
chr11	116250049	116250069
chr11	116255503	116255523
chr11	116276956	116276976
chr11	116310183	116310203
chr11	116883789	116883809
chr11	117117962	117117982
chr11	117144846	117144866
chr11	117185785	117185805
chr11	117355398	117355418
chr11	117440656	117440676
chr11	117510821	117510841
chr11	117856548	117856568
chr11	118015056	118015076
chr11	118059210	118059230
chr11	118080378	118080398
chr11	118184924	118184944
chr11	119451773	119451793
chr11	119615189	119615209
chr11	119625815	119625835
chr11	119696671	119696691
chr11	120076013	120076033
chr11	120252315	120252335
chr11	120349382	120349402
chr11	120432774	120432794
chr11	120497118	120497138
chr11	120731140	120731160
chr11	120949025	120949045
chr11	120988857	120988877
chr11	121124789	121124809
chr11	121202277	121202297
chr11	121332336	121332356
chr12	8314369	8314389
chr12	8345327	8345347
chr12	8536283	8536303
chr12	8638515	8638535
chr12	8685044	8685064
chr12	8771271	8771291
chr12	8877963	8877983
chr12	9182099	9182119
chr12	9202001	9202021
chr12	9437834	9437854
chr12	10060715	10060735
chr12	10144763	10144783
chr12	10197051	10197071
chr12	10245902	10245922
chr12	10414771	10414791
chr12	98540968	98540988
chr12	99051270	99051290
chr12	99104945	99104965
chr12	99140228	99140248
chr12	99159659	99159679
chr12	99285837	99285857
chr12	99304994	99305014
chr12	99341012	99341032
chr12	99610979	99610999
chr12	99805244	99805264
chr12	99846702	99846722
chr12	100120076	100120096
chr12	100332890	100332910
chr12	100713086	100713106
chr12	100894925	100894945
chr12	100926775	100926795
chr12	100931590	100931610
chr12	101090661	101090681
chr12	102010746	102010766
chr12	102170285	102170305
chr12	102350283	102350303
chr12	102502893	102502913
chr12	102550285	102550305
chr12	102608617	102608637
chr12	102625081	102625101
chr12	102871202	102871222
chr12	103129160	103129180
chr12	103194469	103194489
chr12	103230430	103230450
chr12	103404290	103404310
chr12	103410487	103410507
chr12	104086666	104086686
chr12	104108686	104108706
chr12	104140976	104140996
chr12	104193944	104193964
chr12	104395481	104395501
chr12	104434167	104434187
chr12	104764092	104764112
chr12	104864841	104864861
chr12	104997640	104997660
chr12	106579396	106579416
chr12	106960413	106960433
chr12	107204836	107204856
chr12	107230821	107230841
chr12	107477979	107477999
chr12	107604949	107604969
chr12	107916159	107916179
chr12	107989360	107989380
chr12	107994116	107994136
chr12	108168497	108168517
chr12	108234560	108234580
chr12	108275140	108275160
chr12	108368162	108368182
chr12	108690554	108690574
chr12	108826937	108826957
chr12	109046958	109046978
chr12	109049577	109049597
chr12	110207971	110207991
chr12	110234043	110234063
chr12	110272681	110272701
chr12	110279444	110279464
chr12	110399906	110399926
chr12	110447449	110447469
chr12	110503877	110503897
chr12	110724525	110724545
chr12	110821895	110821915
chr12	111169452	111169472
chr12	111301831	111301851
chr12	111379024	111379044
chr12	111387088	111387108
chr12	111413250	111413270
chr12	111450224	111450244
chr12	111520451	111520471
chr12	111705488	111705508
chr12	111733690	111733710
chr12	112327598	112327618
chr12	112629256	112629276
chr12	112802778	112802798
chr12	112829646	112829666
chr12	112943466	112943486
chr12	113021103	113021123
chr12	113074634	113074654
chr12	113104396	113104416
chr12	113282212	113282232
chr13	23465928	23465948
chr13	23583416	23583436
chr13	23901764	23901784
chr13	24081619	24081639
chr13	24189498	24189518
chr13	24266000	24266020
chr13	24325655	24325675
chr13	24337135	24337155
chr13	24699718	24699738
chr13	24937345	24937365
chr13	24975606	24975626
chr13	25175802	25175822
chr13	51683715	51683735
chr13	51807152	51807172
chr13	51965994	51966014
chr13	52110702	52110722
chr13	52223962	52223982
chr13	52658035	52658055
chr13	52743335	52743355
chr13	53145321	53145341
chr13	53234894	53234914
chr13	53256560	53256580
chr13	53344814	53344834
chr13	53464416	53464436
chr13	53897006	53897026
chr13	53923047	53923067
chr13	54246028	54246048
chr13	54263351	54263371
chr13	54281107	54281127
chr13	54753527	54753547
chr13	54813725	54813745
chr13	54834947	54834967
chr13	54922346	54922366
chr13	55623257	55623277
chr13	55841142	55841162
chr13	56135106	56135126
chr13	56526158	56526178
chr13	56528533	56528553
chr13	56705099	56705119
chr13	56811281	56811301
chr13	56839028	56839048
chr13	56886914	56886934
chr13	57075937	57075957
chr13	57262377	57262397
chr13	57277331	57277351
chr13	57459131	57459151
chr13	57574997	57575017
chr13	58020656	58020676
chr13	96785306	96785326
chr13	97104271	97104291
chr13	97171072	97171092
chr13	97212833	97212853
chr13	97339775	97339795
chr13	97647887	97647907
chr13	97687501	97687521
chr13	97914715	97914735
chr13	98122985	98123005
chr13	98159765	98159785
chr13	98172477	98172497
chr13	98211378	98211398
chr13	98335167	98335187
chr13	98765498	98765518
chr13	98834424	98834444
chr13	99256952	99256972
chr13	99359346	99359366
chr13	99398319	99398339
chr13	99516342	99516362
chr14	30033339	30033359
chr14	30037823	30037843
chr14	30123377	30123397
chr14	30329991	30330011
chr14	30570648	30570668
chr14	30618520	30618540
chr14	30715432	30715452
chr14	30738037	30738057
chr14	30948092	30948112
chr14	30951033	30951053
chr14	31175102	31175122
chr14	31502442	31502462
chr14	31780381	31780401
chr14	31817932	31817952
chr14	53782140	53782160
chr14	54259181	54259201
chr14	54396139	54396159
chr14	54569608	54569628
chr14	54589123	54589143
chr14	54733599	54733619
chr14	54775546	54775566
chr14	54793676	54793696
chr14	54814297	54814317
chr14	54962776	54962796
chr14	55061522	55061542
chr14	55114029	55114049
chr14	55136296	55136316
chr14	55511388	55511408
chr14	55520678	55520698
chr14	55560169	55560189
chr14	55566495	55566515
chr14	55642472	55642492
chr14	55706399	55706419
chr14	55728553	55728573
chr14	55885051	55885071
chr14	56058799	56058819
chr14	56219465	56219485
chr14	56337811	56337831
chr14	120895276	120895296
chr14	120905344	120905364
chr14	120964404	120964424
chr14	121034857	121034877
chr14	121340030	121340050
chr14	121376732	121376752
chr14	121431414	121431434
chr14	121746604	121746624
chr14	121750373	121750393
chr14	121788230	121788250
chr14	122000376	122000396
chr14	122283979	122283999
chr14	122418279	122418299
chr14	122433823	122433843
chr14	122482936	122482956
chr14	122674624	122674644
chr15	74605119	74605139
chr15	74641516	74641536
chr15	74779623	74779643
chr15	74960192	74960212
chr15	75449435	75449455
chr15	75613832	75613852
chr15	75734618	75734638
chr15	75742077	75742097
chr15	75974969	75974989
chr15	76034735	76034755
chr15	76121080	76121100
chr15	76368831	76368851
chr15	76437400	76437420
chr15	77102485	77102505
chr15	77799505	77799525
chr15	77866849	77866869
chr15	77970780	77970800
chr15	78081699	78081719
chr15	78386937	78386957
chr15	78446719	78446739
chr15	78633667	78633687
chr15	78648965	78648985
chr15	78700697	78700717
chr15	78722319	78722339
chr15	78759114	78759134
chr15	78905701	78905721
chr15	79209030	79209050
chr15	79390091	79390111
chr15	79400330	79400350
chr15	79520871	79520891
chr15	79718582	79718602
chr15	79818989	79819009
chr15	80005542	80005562
chr15	80370419	80370439
chr15	80371819	80371839
chr15	80391809	80391829
chr15	80408810	80408830
chr15	87375325	87375345
chr15	87578643	87578663
chr15	87735682	87735702
chr15	87867453	87867473
chr15	87950188	87950208
chr15	88301280	88301300
chr15	88700290	88700310
chr15	88725129	88725149
chr15	88752878	88752898
chr15	88842929	88842949
chr15	89051051	89051071
chr15	89068378	89068398
chr15	89196359	89196379
chr15	89503599	89503619
chr15	89524121	89524141
chr15	89723165	89723185
chr15	89802912	89802932
chr15	89853836	89853856
chr15	89866953	89866973
chr15	89904318	89904338
chr15	90400457	90400477
chr15	90586481	90586501
chr16	4212440	4212460
chr16	4487115	4487135
chr16	4600144	4600164
chr16	5009859	5009879
chr16	5067875	5067895
chr16	5106335	5106355
chr16	5418607	5418627
chr16	5510197	5510217
chr16	5537773	5537793
chr16	5546902	5546922
chr16	6155217	6155237
chr16	6243271	6243291
chr16	6381594	6381614
chr16	6533683	6533703
chr16	30745398	30745418
chr16	30788601	30788621
chr16	31311942	31311962
chr16	31534836	31534856
chr16	31538879	31538899
chr16	31896237	31896257
chr16	32116534	32116554
chr16	32335045	32335065
chr16	32420063	32420083
chr16	32498361	32498381
chr16	33143405	33143425
chr16	33290169	33290189
chr16	33530009	33530029
chr16	33640669	33640689
chr16	33830348	33830368
chr16	33846804	33846824
chr16	33966842	33966862
chr16	33990115	33990135
chr16	34012627	34012647
chr16	34343487	34343507
chr16	34573771	34573791
chr16	34969342	34969362
chr16	35015470	35015490
chr16	35474445	35474465
chr16	94923834	94923854
chr16	94957070	94957090
chr16	95001036	95001056
chr16	95113433	95113453
chr16	95522196	95522216
chr16	96137377	96137397
chr16	96245253	96245273
chr16	96281002	96281022
chr16	96337737	96337757
chr16	96449365	96449385
chr16	96693985	96694005
chr16	97029855	97029875
chr16	97665169	97665189
chr16	97749470	97749490
chr16	97806883	97806903
chr16	97871890	97871910
chr17	27557830	27557850
chr17	27588450	27588470
chr17	27793318	27793338
chr17	27833275	27833295
chr17	27842425	27842445
chr17	28414674	28414694
chr17	28731648	28731668
chr17	28860314	28860334
chr17	29024581	29024601
chr17	29059130	29059150
chr17	29159924	29159944
chr17	29167035	29167055
chr17	29176152	29176172
chr17	29219994	29220014
chr17	29299071	29299091
chr17	30857223	30857243
chr17	30899142	30899162
chr17	30914706	30914726
chr17	30976752	30976772
chr17	31125085	31125105
chr17	31161152	31161172
chr17	31777149	31777169
chr17	31841255	31841275
chr17	31855098	31855118
chr17	31895363	31895383
chr17	31983279	31983299
chr17	32034304	32034324
chr17	32368028	32368048
chr17	32516624	32516644
chr17	32695282	32695302
chr17	33499898	33499918
chr17	33916315	33916335
chr17	33926434	33926454
chr17	34040199	34040219
chr17	34185968	34185988
chr17	34198644	34198664
chr17	34590508	34590528
chr17	34594287	34594307
chr17	34626405	34626425
chr17	34672308	34672328
chr17	34685675	34685695
chr17	35003762	35003782
chr17	35014631	35014651
chr17	35135451	35135471
chr17	35380222	35380242
chr17	46857987	46858007
chr17	47035048	47035068
chr17	47197401	47197421
chr17	47218325	47218345
chr17	47717688	47717708
chr17	47778583	47778603
chr17	47833160	47833180
chr17	47834557	47834577
chr17	47841650	47841670
chr17	47873539	47873559
chr17	47955680	47955700
chr17	48055641	48055661
chr17	48120710	48120730
chr17	48301239	48301259
chr17	48553843	48553863
chr17	48615552	48615572
chr17	48927920	48927940
chr17	48934048	48934068
chr17	49200564	49200584
chr17	49365314	49365334
chr17	49454613	49454633
chr17	49738793	49738813
chr17	49871755	49871775
chr17	64897014	64897034
chr17	65038138	65038158
chr17	65407306	65407326
chr17	65442189	65442209
chr17	65654612	65654632
chr17	65772929	65772949
chr17	65929682	65929702
chr17	65948538	65948558
chr17	66095315	66095335
chr17	66111662	66111682
chr17	66227430	66227450
chr17	66336037	66336057
chr17	66357014	66357034
chr18	4918976	4918996
chr18	5036397	5036417
chr18	5121818	5121838
chr18	5334186	5334206
chr18	5702456	5702476
chr18	5887701	5887721
chr18	6016774	6016794
chr18	6289460	6289480
chr18	6295864	6295884
chr18	6391399	6391419
chr18	6462918	6462938
chr18	7004451	7004471
chr18	7215316	7215336
chr18	7256851	7256871
chr18	7406513	7406533
chr18	7439275	7439295
chr18	38000240	38000260
chr18	38163553	38163573
chr18	38167651	38167671
chr18	38707769	38707789
chr18	38874064	38874084
chr18	38918795	38918815
chr18	38928242	38928262
chr18	38945407	38945427
chr18	39095563	39095583
chr18	39211991	39212011
chr18	39472448	39472468
chr18	39548846	39548866
chr18	73779140	73779160
chr18	73824598	73824618
chr18	74053550	74053570
chr18	74497482	74497502
chr18	74716695	74716715
chr18	74809173	74809193
chr18	74864535	74864555
chr18	74988336	74988356
chr18	75069960	75069980
chr18	75084641	75084661
chr18	75175529	75175549
chr18	75335641	75335661
chr18	75412385	75412405
chr18	75502920	75502940
chr18	75780919	75780939
chr18	75820355	75820375
chr18	76336673	76336693
chr18	76404640	76404660
chr18	76458439	76458459
chr18	76469342	76469362
chr18	76558892	76558912
chr18	76783777	76783797
chr18	76992809	76992829
chr18	83488340	83488360
chr18	83539823	83539843
chr18	83729904	83729924
chr18	83756339	83756359
chr18	83836740	83836760
chr18	84056273	84056293
chr18	84064079	84064099
chr18	84595934	84595954
chr18	84629348	84629368
chr18	84859388	84859408
chr18	84987732	84987752
chr19	5130636	5130656
chr19	5393124	5393144
chr19	5465642	5465662
chr19	5472933	5472953
chr19	5538332	5538352
chr19	5647918	5647938
chr19	5689633	5689653
chr19	5806808	5806828
chr19	6073833	6073853
chr19	6194198	6194218
chr19	6816850	6816870
chr19	6912451	6912471
chr19	6925446	6925466
chr19	6964474	6964494
chr19	7005456	7005476
chr19	42719938	42719958
chr19	42727645	42727665
chr19	42751025	42751045
chr19	42980181	42980201
chr19	43398724	43398744
chr19	43451658	43451678
chr19	43573346	43573366
chr19	43711786	43711806
chr19	43769710	43769730
chr19	44391687	44391707
chr19	44405831	44405851
chr19	44516271	44516291
chr19	44624376	44624396
chr19	44626644	44626664
chr19	44648777	44648797
chr19	46213690	46213710
chr19	46434294	46434314
chr19	46678844	46678864
chr19	46842655	46842675
chr19	46855429	46855449
chr19	46870203	46870223
chr19	46878518	46878538
chr19	47001405	47001425
chr19	47133123	47133143
chr19	47280087	47280107
chr19	47446439	47446459
chr19	47692235	47692255
chr19	47707450	47707470
chr19	47855310	47855330
chr19	47876570	47876590
chr19	47949164	47949184
chr19	48331574	48331594
chr19	54254274	54254294
chr19	54360660	54360680
chr19	54537693	54537713
chr19	54636247	54636267
chr19	55215272	55215292
chr19	55371205	55371225
chr19	55733132	55733152
chr19	55788711	55788731
chr19	55796507	55796527
chr19	55873523	55873543
chr19	55927170	55927190
chr19	55931427	55931447
chr19	55974857	55974877
chr19	56054586	56054606
chr19	56073330	56073350
chr19	56295968	56295988
chr19	56378718	56378738
chr19	56481579	56481599
chr19	57247332	57247352
chr19	57401152	57401172
chr2	152685989	152686009
chr2	152744061	152744081
chr2	152758417	152758437
chr2	152917545	152917565
chr2	152956500	152956520
chr2	152977761	152977781
chr2	153225067	153225087
chr2	153371400	153371420
chr2	153435655	153435675
chr2	153593472	153593492
chr2	153623469	153623489
chr2	153694820	153694840
chr2	153926523	153926543
chr2	153930405	153930425
chr2	154137901	154137921
chr2	154361004	154361024
chr2	154562901	154562921
chr2	154653251	154653271
chr2	154790674	154790694
chr2	154981398	154981418
chr2	155233133	155233153
chr2	155357622	155357642
chr2	155382012	155382032
chr2	155435845	155435865
chr2	155471330	155471350
chr2	155521687	155521707
chr2	155524202	155524222
chr2	155602281	155602301
chr2	155628099	155628119
chr2	155652699	155652719
chr2	155903390	155903410
chr2	155912030	155912050
chr2	155996683	155996703
chr2	156127047	156127067
chr2	156270216	156270236
chr2	156539468	156539488
chr2	156570104	156570124
chr2	156649263	156649283
chr2	156688153	156688173
chr2	156710992	156711012
chr2	157010355	157010375
chr2	157019747	157019767
chr2	157432513	157432533
chr2	157457201	157457221
chr2	166459046	166459066
chr2	166465584	166465604
chr2	166471033	166471053
chr2	166827141	166827161
chr2	166940865	166940885
chr2	167165027	167165047
chr2	167196871	167196891
chr2	167368989	167369009
chr2	167454802	167454822
chr2	167689550	167689570
chr2	167828222	167828242
chr2	167842963	167842983
chr2	167878711	167878731
chr2	168122243	168122263
chr2	168168782	168168802
chr2	168231277	168231297
chr2	168489657	168489677
chr2	168536306	168536326
chr2	168572358	168572378
chr2	168631123	168631143
chr2	172253400	172253420
chr2	172512437	172512457
chr2	172527101	172527121
chr2	172735760	172735780
chr2	172816670	172816690
chr2	172888788	172888808
chr2	172888913	172888933
chr2	172915722	172915742
chr2	173027205	173027225
chr2	173030580	173030600
chr2	173089467	173089487
chr2	173219383	173219403
chr2	173257588	173257608
chr2	173271465	173271485
chr2	173354391	173354411
chr2	173409639	173409659
chr2	173421395	173421415
chr2	173548691	173548711
chr2	173562171	173562191
chr2	173642303	173642323
chr2	173962249	173962269
chr2	174076734	174076754
chr2	174280106	174280126
chr2	174329324	174329344
chr2	174550767	174550787
chr2	174551488	174551508
chr2	174782182	174782202
chr2	179882178	179882198
chr2	180042910	180042930
chr2	180207212	180207232
chr2	180334849	180334869
chr2	180353083	180353103
chr2	180575586	180575606
chr2	180609697	180609717
chr2	180665888	180665908
chr2	180820289	180820309
chr2	181087233	181087253
chr2	181113831	181113851
chr2	181410400	181410420
chr2	181425404	181425424
chr2	181459906	181459926
chr2	181717831	181717851
chr2	181721453	181721473
chr2	181723104	181723124
chr3	52650166	52650186
chr3	52875151	52875171
chr3	52937910	52937930
chr3	52952879	52952899
chr3	53564508	53564528
chr3	53574122	53574142
chr3	53576966	53576986
chr3	53736812	53736832
chr3	54201154	54201174
chr3	54475639	54475659
chr3	83651994	83652014
chr3	84283581	84283601
chr3	84482650	84482670
chr3	84743821	84743841
chr3	84769044	84769064
chr3	84953465	84953485
chr3	85060701	85060721
chr3	85123995	85124015
chr3	85229692	85229712
chr3	85408077	85408097
chr3	85674219	85674239
chr3	88730727	88730747
chr3	89088959	89088979
chr3	89352315	89352335
chr3	89596983	89597003
chr3	89664086	89664106
chr3	89882014	89882034
chr3	90135856	90135876
chr3	90221955	90221975
chr3	90234982	90235002
chr3	90251101	90251121
chr3	90509469	90509489
chr3	90589337	90589357
chr3	94364007	94364027
chr3	94416233	94416253
chr3	94611901	94611921
chr3	94776846	94776866
chr3	94886588	94886608
chr3	94981245	94981265
chr3	95045953	95045973
chr3	95519511	95519531
chr3	95597079	95597099
chr3	95603576	95603596
chr3	95658445	95658465
chr3	95727327	95727347
chr3	95930291	95930311
chr3	96161901	96161921
chr3	96219933	96219953
chr3	96937060	96937080
chr3	96943288	96943308
chr3	97175980	97176000
chr3	97201689	97201709
chr3	97302528	97302548
chr3	97476989	97477009
chr3	97658210	97658230
chr3	98020348	98020368
chr3	98368908	98368928
chr3	98614830	98614850
chr3	107160308	107160328
chr3	107208861	107208881
chr3	107420350	107420370
chr3	108131242	108131262
chr3	108644993	108645013
chr3	108716679	108716699
chr3	108764885	108764905
chr3	108786049	108786069
chr3	108822400	108822420
chr3	108831671	108831691
chr3	134152000	134152020
chr3	134159264	134159284
chr3	134176213	134176233
chr3	134219236	134219256
chr3	134234406	134234426
chr3	134305076	134305096
chr3	135034887	135034907
chr3	135542206	135542226
chr3	135576904	135576924
chr3	135675463	135675483
chr3	141767557	141767577
chr3	142065505	142065525
chr3	142472136	142472156
chr3	142535936	142535956
chr3	142697020	142697040
chr3	142788288	142788308
chr3	142933300	142933320
chr3	143130258	143130278
chr3	143306789	143306809
chr3	143312697	143312717
chr3	143565987	143566007
chr3	143895902	143895922
chr3	143968060	143968080
chr3	153018902	153018922
chr3	153222841	153222861
chr3	153620728	153620748
chr3	153697999	153698019
chr3	153700682	153700702
chr3	153786186	153786206
chr3	153993787	153993807
chr3	154402974	154402994
chr3	154505266	154505286
chr3	154658672	154658692
chr3	154751242	154751262
chr3	154928097	154928117
chr3	155450358	155450378
chr4	43276963	43276983
chr4	43286410	43286430
chr4	43416634	43416654
chr4	43643632	43643652
chr4	43693919	43693939
chr4	43712013	43712033
chr4	43875800	43875820
chr4	43886291	43886311
chr4	44137822	44137842
chr4	44244287	44244307
chr4	44711937	44711957
chr4	45135910	45135930
chr4	45213318	45213338
chr4	45269103	45269123
chr4	45447733	45447753
chr4	45610930	45610950
chr4	45878224	45878244
chr4	45970235	45970255
chr4	46064262	46064282
chr4	46289029	46289049
chr4	46344313	46344333
chr4	46438894	46438914
chr4	46593680	46593700
chr4	46690804	46690824
chr4	46932226	46932246
chr4	47099017	47099037
chr4	47106096	47106116
chr4	47175018	47175038
chr4	47218028	47218048
chr4	47283469	47283489
chr4	47691605	47691625
chr4	62360672	62360692
chr4	62510692	62510712
chr4	62924098	62924118
chr4	62977620	62977640
chr4	63075981	63076001
chr4	63150230	63150250
chr4	63232238	63232258
chr4	63279561	63279581
chr4	63376708	63376728
chr4	63378847	63378867
chr4	63431824	63431844
chr4	63678596	63678616
chr4	63737215	63737235
chr4	64391218	64391238
chr4	131287975	131287995
chr4	131302392	131302412
chr4	131732968	131732988
chr4	131740948	131740968
chr4	131926927	131926947
chr4	132052414	132052434
chr4	132087236	132087256
chr4	132261369	132261389
chr4	132307006	132307026
chr4	132308504	132308524
chr4	132853741	132853761
chr4	132862643	132862663
chr4	132945486	132945506
chr4	136660873	136660893
chr4	137248356	137248376
chr4	137268551	137268571
chr4	137510938	137510958
chr4	137569282	137569302
chr4	137710995	137711015
chr4	137867309	137867329
chr4	137993138	137993158
chr4	138217543	138217563
chr4	138260945	138260965
chr4	138277555	138277575
chr4	138438981	138439001
chr4	138501569	138501589
chr4	139022229	139022249
chr4	139130256	139130276
chr4	139239568	139239588
chr4	139491634	139491654
chr4	139631491	139631511
chr4	139675261	139675281
chr4	139855359	139855379
chr4	140145208	140145228
chr4	140459060	140459080
chr4	140573517	140573537
chr4	140799413	140799433
chr4	140841934	140841954
chr4	140864668	140864688
chr4	140915707	140915727
chr4	141060249	141060269
chr4	141082901	141082921
chr4	141626014	141626034
chr4	141651773	141651793
chr4	141693818	141693838
chr4	141837671	141837691
chr4	141904132	141904152
chr4	142062341	142062361
chr4	142106061	142106081
chr4	142110341	142110361
chr4	142382903	142382923
chr4	142500900	142500920
chr4	142645587	142645607
chr4	142774244	142774264
chr4	142991902	142991922
chr4	143108977	143108997
chr4	143389230	143389250
chr4	148375830	148375850
chr4	148558733	148558753
chr4	148706676	148706696
chr4	149026144	149026164
chr4	149037824	149037844
chr4	149141537	149141557
chr4	149216888	149216908
chr4	149253171	149253191
chr4	149666710	149666730
chr4	149762281	149762301
chr4	149788162	149788182
chr4	149972960	149972980
chr4	150119263	150119283
chr4	150720096	150720116
chr4	150824071	150824091
chr4	150894901	150894921
chr4	151007258	151007278
chr4	151043986	151044006
chr4	151207956	151207976
chr4	151498868	151498888
chr4	151684500	151684520
chr4	151877738	151877758
chr4	152133057	152133077
chr4	152227054	152227074
chr4	152243805	152243825
chr4	152345632	152345652
chr4	152600932	152600952
chr4	154263242	154263262
chr4	154748404	154748424
chr4	154814389	154814409
chr4	154829899	154829919
chr4	155031916	155031936
chr4	155032495	155032515
chr4	155091318	155091338
chr4	155386178	155386198
chr4	155585402	155585422
chr4	155780521	155780541
chr4	155892313	155892333
chr4	155992231	155992251
chr4	155999551	155999571
chr4	156255990	156256010
chr5	36515679	36515699
chr5	36662169	36662189
chr5	36846172	36846192
chr5	36866900	36866920
chr5	36888682	36888702
chr5	37028025	37028045
chr5	37179459	37179479
chr5	37366351	37366371
chr5	37824669	37824689
chr5	38039646	38039666
chr5	38157403	38157423
chr5	38213744	38213764
chr5	63563875	63563895
chr5	63650081	63650101
chr5	63942009	63942029
chr5	64271450	64271470
chr5	64332450	64332470
chr5	64389879	64389899
chr5	64472473	64472493
chr5	64658523	64658543
chr5	64737857	64737877
chr5	64786740	64786760
chr5	65114617	65114637
chr5	65335574	65335594
chr5	119639002	119639022
chr5	120001382	120001402
chr5	120184866	120184886
chr5	120437126	120437146
chr5	120439018	120439038
chr5	120553774	120553794
chr5	120621530	120621550
chr5	120623570	120623590
chr5	120625169	120625189
chr5	120711674	120711694
chr5	120916755	120916775
chr5	121402709	121402729
chr5	137395566	137395586
chr5	137473771	137473791
chr5	137510361	137510381
chr5	137698277	137698297
chr5	138125452	138125472
chr5	138263479	138263499
chr5	138349976	138349996
chr5	138723337	138723357
chr5	138773163	138773183
chr5	138791502	138791522
chr5	138813376	138813396
chr5	138854045	138854065
chr5	138858807	138858827
chr5	138885895	138885915
chr5	139151538	139151558
chr5	139269157	139269177
chr5	139541718	139541738
chr5	139674281	139674301
chr5	139701765	139701785
chr5	139935177	139935197
chr5	139964749	139964769
chr5	140462315	140462335
chr5	140987505	140987525
chr5	141085538	141085558
chr5	141246297	141246317
chr5	141486990	141487010
chr5	141512607	141512627
chr5	141952724	141952744
chr5	142011692	142011712
chr5	142152817	142152837
chr5	142236863	142236883
chr5	142404638	142404658
chr5	142431181	142431201
chr5	142488122	142488142
chr5	142653875	142653895
chr5	142656848	142656868
chr5	142701806	142701826
chr5	142702143	142702163
chr5	142886103	142886123
chr5	143023528	143023548
chr5	143265022	143265042
chr5	143293257	143293277
chr5	143571428	143571448
chr5	143592931	143592951
chr5	143603227	143603247
chr5	143603601	143603621
chr5	143714742	143714762
chr5	143817271	143817291
chr5	144187873	144187893
chr5	144394305	144394325
chr5	148847692	148847712
chr5	148989445	148989465
chr5	149014969	149014989
chr5	149338510	149338530
chr5	149630856	149630876
chr5	149717566	149717586
chr5	150127142	150127162
chr5	150163694	150163714
chr5	150211462	150211482
chr5	150602780	150602800
chr5	150641043	150641063
chr5	150665804	150665824
chr6	33862231	33862251
chr6	34100968	34100988
chr6	34125419	34125439
chr6	34222217	34222237
chr6	34511871	34511891
chr6	34869819	34869839
chr6	34999598	34999618
chr6	35177567	35177587
chr6	35193568	35193588
chr6	35252542	35252562
chr6	35327787	35327807
chr6	35360625	35360645
chr6	35403907	35403927
chr6	35510220	35510240
chr6	36206714	36206734
chr6	36309097	36309117
chr6	87066718	87066738
chr6	87371248	87371268
chr6	87416718	87416738
chr6	87476261	87476281
chr6	87656138	87656158
chr6	87913805	87913825
chr6	88256771	88256791
chr6	88455674	88455694
chr6	88592762	88592782
chr6	88787300	88787320
chr6	88838413	88838433
chr6	88867562	88867582
chr6	88919805	88919825
chr6	88925864	88925884
chr6	89414273	89414293
chr6	89549750	89549770
chr6	89675006	89675026
chr6	98919932	98919952
chr6	99159635	99159655
chr6	99269151	99269171
chr6	99445181	99445201
chr6	99568478	99568498
chr6	99611584	99611604
chr6	99633408	99633428
chr6	99651302	99651322
chr6	99693370	99693390
chr6	99713830	99713850
chr6	100150383	100150403
chr6	100670732	100670752
chr6	100886930	100886950
chr6	113188363	113188383
chr6	113241047	113241067
chr6	113289068	113289088
chr6	113474755	113474775
chr6	113690213	113690233
chr6	114075405	114075425
chr6	114100522	114100542
chr6	114106675	114106695
chr6	114263885	114263905
chr6	114275292	114275312
chr6	114316074	114316094
chr6	114356429	114356449
chr6	114387500	114387520
chr6	114733271	114733291
chr6	115076760	115076780
chr6	115149110	115149130
chr6	115519249	115519269
chr6	119537579	119537599
chr6	119814472	119814492
chr6	120251065	120251085
chr6	120355767	120355787
chr6	120570876	120570896
chr6	120698412	120698432
chr6	120773160	120773180
chr6	120872978	120872998
chr6	120877840	120877860
chr6	121056233	121056253
chr6	121153812	121153832
chr6	121178430	121178450
chr6	121376663	121376683
chr6	124399887	124399907
chr6	124858406	124858426
chr6	125145718	125145738
chr6	125198675	125198695
chr6	125204497	125204517
chr6	125265896	125265916
chr6	125381277	125381297
chr6	125494473	125494493
chr6	125626328	125626348
chr6	125836255	125836275
chr6	125947177	125947197
chr6	125956093	125956113
chr6	126034749	126034769
chr6	126423494	126423514
chr7	18032556	18032576
chr7	18302235	18302255
chr7	18692359	18692379
chr7	18926205	18926225
chr7	18934884	18934904
chr7	19021076	19021096
chr7	19065914	19065934
chr7	19093982	19094002
chr7	19159314	19159334
chr7	19223146	19223166
chr7	19391665	19391685
chr7	19451929	19451949
chr7	19512769	19512789
chr7	19615382	19615402
chr7	19685595	19685615
chr7	19946972	19946992
chr7	27544169	27544189
chr7	27621996	27622016
chr7	28093436	28093456
chr7	28127819	28127839
chr7	28129792	28129812
chr7	28455467	28455487
chr7	28490966	28490986
chr7	28803034	28803054
chr7	28898336	28898356
chr7	28912160	28912180
chr7	28976892	28976912
chr7	29407326	29407346
chr7	29415856	29415876
chr7	33627735	33627755
chr7	34337477	34337497
chr7	34389338	34389358
chr7	34403426	34403446
chr7	34539615	34539635
chr7	34633679	34633699
chr7	34646990	34647010
chr7	34704971	34704991
chr7	34831198	34831218
chr7	34875350	34875370
chr7	34921735	34921755
chr7	34975066	34975086
chr7	34990236	34990256
chr7	35265824	35265844
chr7	35319444	35319464
chr7	35581688	35581708
chr7	35802637	35802657
chr7	35850504	35850524
chr7	35981654	35981674
chr7	36021155	36021175
chr7	36291526	36291546
chr7	36445207	36445227
chr7	36796299	36796319
chr7	98170825	98170845
chr7	98291244	98291264
chr7	98607275	98607295
chr7	98704642	98704662
chr7	99074512	99074532
chr7	99101432	99101452
chr7	99129363	99129383
chr7	99217263	99217283
chr7	99238889	99238909
chr7	99315598	99315618
chr7	99321999	99322019
chr7	99542042	99542062
chr7	99714153	99714173
chr7	99935209	99935229
chr7	99999052	99999072
chr7	100132128	100132148
chr7	100172461	100172481
chr7	100680883	100680903
chr7	100734388	100734408
chr7	100863432	100863452
chr8	11009199	11009219
chr8	11217236	11217256
chr8	11251045	11251065
chr8	11312387	11312407
chr8	11359981	11360001
chr8	11433270	11433290
chr8	11479354	11479374
chr8	11524540	11524560
chr8	11904141	11904161
chr8	12122145	12122165
chr8	12289850	12289870
chr8	12390016	12390036
chr8	12394977	12394997
chr8	12542911	12542931
chr8	12777546	12777566
chr8	12840739	12840759
chr8	13108770	13108790
chr8	82539990	82540010
chr8	83006912	83006932
chr8	83159655	83159675
chr8	83332474	83332494
chr8	83399254	83399274
chr8	83590710	83590730
chr8	83693852	83693872
chr8	83727891	83727911
chr8	83783066	83783086
chr8	83901228	83901248
chr8	83904453	83904473
chr8	83979043	83979063
chr8	84026423	84026443
chr8	84169950	84169970
chr8	84197434	84197454
chr8	84412447	84412467
chr8	84689604	84689624
chr8	84756577	84756597
chr8	109786358	109786378
chr8	109869313	109869333
chr8	110328561	110328581
chr8	110391030	110391050
chr8	110721487	110721507
chr8	110739052	110739072
chr8	110770136	110770156
chr8	110850277	110850297
chr8	110997810	110997830
chr8	111126010	111126030
chr8	111416404	111416424
chr8	111520441	111520461
chr8	111537354	111537374
chr8	111600660	111600680
chr8	111604224	111604244
chr8	111927609	111927629
chr8	112011443	112011463
chr8	112133387	112133407
chr8	112283326	112283346
chr8	115604764	115604784
chr8	115676763	115676783
chr8	115975775	115975795
chr8	116028416	116028436
chr8	116321121	116321141
chr8	116447304	116447324
chr8	116450226	116450246
chr8	116466002	116466022
chr8	116745053	116745073
chr8	116776731	116776751
chr8	116853160	116853180
chr8	116880169	116880189
chr8	117290995	117291015
chr8	117298821	117298841
chr8	117459194	117459214
chr8	119248310	119248330
chr8	119265696	119265716
chr8	119416159	119416179
chr8	119529335	119529355
chr8	119556133	119556153
chr8	119689250	119689270
chr8	120214476	120214496
chr8	120418007	120418027
chr8	120541601	120541621
chr8	120565535	120565555
chr8	120619222	120619242
chr8	120634833	120634853
chr8	120774220	120774240
chr8	120904051	120904071
chr8	121010046	121010066
chr8	121016757	121016777
chr8	121233480	121233500
chr8	121258762	121258782
chr8	121356990	121357010
chr8	121568118	121568138
chr8	121593285	121593305
chr8	121657981	121658001
chr8	121922303	121922323
chr8	122255936	122255956
chr8	122282603	122282623
chr8	122286255	122286275
chr8	126118052	126118072
chr8	126138960	126138980
chr8	126139122	126139142
chr8	126383323	126383343
chr8	126501685	126501705
chr8	126771621	126771641
chr8	127064795	127064815
chr8	127090200	127090220
chr8	127099207	127099227
chr8	127280731	127280751
chr8	127541250	127541270
chr8	127792110	127792130
chr8	127839452	127839472
chr8	127996070	127996090
chr8	128039319	128039339
chr8	128055417	128055437
chr9	42800383	42800403
chr9	43617176	43617196
chr9	43712237	43712257
chr9	43758125	43758145
chr9	43778180	43778200
chr9	43791036	43791056
chr9	43791253	43791273
chr9	43821625	43821645
chr9	43955550	43955570
chr9	44042778	44042798
chr9	44135162	44135182
chr9	44289331	44289351
chr9	44326343	44326363
chr9	44340254	44340274
chr9	44584293	44584313
chr9	44882637	44882657
chr9	45000913	45000933
chr9	45105796	45105816
chr9	45141597	45141617
chr9	45317858	45317878
chr9	45397590	45397610
chr9	45499921	45499941
chr9	45625196	45625216
chr9	45683746	45683766
chr9	45823110	45823130
chr9	46043519	46043539
chr9	46045549	46045569
chr9	46257039	46257059
chr9	46322275	46322295
chr9	46352662	46352682
chr9	46994560	46994580
chr9	47059687	47059707
chr9	47460371	47460391
chr9	47559984	47560004
chr9	47913269	47913289
chr9	47984364	47984384
chr9	47988397	47988417
chr9	121278974	121278994
chr9	121681926	121681946
chr9	121719381	121719401
chr9	121840666	121840686
chr9	122241515	122241535
chr9	122263744	122263764
chr9	122277512	122277532
chr9	122541244	122541264
chr9	122617967	122617987
chr9	122618517	122618537
chr9	122717875	122717895
chr9	123457433	123457453
chr9	123457838	123457858
chrX	6471962	6471982
chrX	6577186	6577206
chrX	6578755	6578775
chrX	7349975	7349995
chrX	7718914	7718934
chrX	7790431	7790451
chrX	8074912	8074932
chrX	8250520	8250540
chrX	11724626	11724646
chrX	12030264	12030284
chrX	12086923	12086943
chrX	12307943	12307963
chrX	12497320	12497340
chrX	12520499	12520519
chrX	12615503	12615523
chrX	13280749	13280769
chrX	13486040	13486060
chrX	14112624	14112644
chrX	40633246	40633266
chrX	41084772	41084792
chrX	41348275	41348295
chrX	41620229	41620249
chrX	42002297	42002317
chrX	42086934	42086954
chrX	42402939	42402959
chrX	48646727	48646747
chrX	48715481	48715501
chrX	48867281	48867301
chrX	49307373	49307393
chrX	49388615	49388635
chrX	49776307	49776327
chrX	49858137	49858157
chrX	49924515	49924535
chrX	50700183	50700203
chrX	99343176	99343196
chrX	99460764	99460784
chrX	100273828	100273848
chrX	100475181	100475201
chrX	100771985	100772005
chrX	101132079	101132099
chrX	101256795	101256815
chrX	101605301	101605321
chrX	101745433	101745453
chrX	101748103	101748123
chrX	101757169	101757189
chrX	101766877	101766897
chrX	101857458	101857478
chrX	102009782	102009802
chrX	102238531	102238551
chrX	156168217	156168237
chrX	156366963	156366983
chrX	156472949	156472969
chrX	156607980	156608000
chrX	156850210	156850230
chrX	157300553	157300573
chrX	157482991	157483011
chrX	157656922	157656942

## Sheet: MIPS-G-2
chromosome	start	end
chr1	57521011	57521031
chr1	58230055	58230075
chr1	58258840	58258860
chr1	58480435	58480455
chr1	58536758	58536778
chr1	58618982	58619002
chr1	58643810	58643830
chr1	59008444	59008464
chr1	59019827	59019847
chr1	59074064	59074084
chr1	59887135	59887155
chr1	59920372	59920392
chr1	73846435	73846455
chr1	74021751	74021771
chr1	74045806	74045826
chr1	74068166	74068186
chr1	74102443	74102463
chr1	74122410	74122430
chr1	74803285	74803305
chr1	75341463	75341483
chr1	75556948	75556968
chr1	75628835	75628855
chr1	75690990	75691010
chr1	76258810	76258830
chr1	76337534	76337554
chr1	76535470	76535490
chr1	76539862	76539882
chr1	76544918	76544938
chr1	76813674	76813694
chr1	76827341	76827361
chr1	77096491	77096511
chr1	77230461	77230481
chr1	77349374	77349394
chr1	77581223	77581243
chr1	77782207	77782227
chr1	78216763	78216783
chr1	78311079	78311099
chr1	89149263	89149283
chr1	89155259	89155279
chr1	89171919	89171939
chr1	89820204	89820224
chr1	90025374	90025394
chr1	90036124	90036144
chr1	90154293	90154313
chr1	90356132	90356152
chr1	90368652	90368672
chr1	90406998	90407018
chr1	90738877	90738897
chr1	90957632	90957652
chr1	90999281	90999301
chr1	91086104	91086124
chr1	91137739	91137759
chr1	91202241	91202261
chr1	91221534	91221554
chr1	91227244	91227264
chr1	91503737	91503757
chr1	91954080	91954100
chr1	92002591	92002611
chr1	92588175	92588195
chr1	92709489	92709509
chr1	92907557	92907577
chr1	92916752	92916772
chr1	152274577	152274597
chr1	152393812	152393832
chr1	152612213	152612233
chr1	152696422	152696442
chr1	152763629	152763649
chr1	152863456	152863476
chr1	152926414	152926434
chr1	153137282	153137302
chr1	153545833	153545853
chr1	153654399	153654419
chr1	153754270	153754290
chr1	153904623	153904643
chr1	154143735	154143755
chr1	181798855	181798875
chr1	181834790	181834810
chr1	181897286	181897306
chr1	182225353	182225373
chr1	182332663	182332683
chr1	182504663	182504683
chr1	182504922	182504942
chr1	182687436	182687456
chr1	183101331	183101351
chr1	183267513	183267533
chr1	183512452	183512472
chr10	40752860	40752880
chr10	40757653	40757673
chr10	40851351	40851371
chr10	41677589	41677609
chr10	41718281	41718301
chr10	41941580	41941600
chr10	42057343	42057363
chr10	42096959	42096979
chr10	42194446	42194466
chr10	42210482	42210502
chr10	42353748	42353768
chr10	42386461	42386481
chr10	42410600	42410620
chr10	42673600	42673620
chr10	61240107	61240127
chr10	61379049	61379069
chr10	61583661	61583681
chr10	61643485	61643505
chr10	62151408	62151428
chr10	62249051	62249071
chr10	62266806	62266826
chr10	62276340	62276360
chr10	62357113	62357133
chr10	62404701	62404721
chr10	62558332	62558352
chr10	62728852	62728872
chr10	62865577	62865597
chr10	62936188	62936208
chr10	62946745	62946765
chr10	63024036	63024056
chr10	63338309	63338329
chr10	63488975	63488995
chr10	63622992	63623012
chr10	63695665	63695685
chr10	63824612	63824632
chr10	64218116	64218136
chr10	76882766	76882786
chr10	77042097	77042117
chr10	77071048	77071068
chr10	77148595	77148615
chr10	77177039	77177059
chr10	77750411	77750431
chr10	77928324	77928344
chr10	78153605	78153625
chr10	78261267	78261287
chr10	78457676	78457696
chr10	78471995	78472015
chr10	78477219	78477239
chr10	78583298	78583318
chr10	79291864	79291884
chr10	79526143	79526163
chr10	79617061	79617081
chr10	79803875	79803895
chr10	80140126	80140146
chr10	80149040	80149060
chr10	80320381	80320401
chr10	80334053	80334073
chr10	80343663	80343683
chr10	80496492	80496512
chr10	80514599	80514619
chr10	80585551	80585571
chr10	81070017	81070037
chr10	81081486	81081506
chr10	81135611	81135631
chr10	81136420	81136440
chr10	81142963	81142983
chr10	81362749	81362769
chr10	81576988	81577008
chr10	81622086	81622106
chr10	125381176	125381196
chr10	125942102	125942122
chr10	126089724	126089744
chr10	126215599	126215619
chr10	126276345	126276365
chr10	126329902	126329922
chr10	126349769	126349789
chr10	126604681	126604701
chr10	126802344	126802364
chr10	127120402	127120422
chr10	127192717	127192737
chr10	127287036	127287056
chr10	127486166	127486186
chr10	127603381	127603401
chr11	3943609	3943629
chr11	4042671	4042691
chr11	4094718	4094738
chr11	4299355	4299375
chr11	4348686	4348706
chr11	4729553	4729573
chr11	4850390	4850410
chr11	4875996	4876016
chr11	4937837	4937857
chr11	5034732	5034752
chr11	5111151	5111171
chr11	5174598	5174618
chr11	5309428	5309448
chr11	5426817	5426837
chr11	5458625	5458645
chr11	57043507	57043527
chr11	57408500	57408520
chr11	57490649	57490669
chr11	57525393	57525413
chr11	57573976	57573996
chr11	57718948	57718968
chr11	57777778	57777798
chr11	57860485	57860505
chr11	57860850	57860870
chr11	58008596	58008616
chr11	58012751	58012771
chr11	58342544	58342564
chr11	58662432	58662452
chr11	58687385	58687405
chr11	58796553	58796573
chr11	58997162	58997182
chr11	59241928	59241948
chr11	59348106	59348126
chr11	59654754	59654774
chr11	59759068	59759088
chr11	59778954	59778974
chr11	68129773	68129793
chr11	68147166	68147186
chr11	68169436	68169456
chr11	68399990	68400010
chr11	68796999	68797019
chr11	68815410	68815430
chr11	68845816	68845836
chr11	68855064	68855084
chr11	68895641	68895661
chr11	68990897	68990917
chr11	69004438	69004458
chr11	69030718	69030738
chr11	69255317	69255337
chr11	69330144	69330164
chr11	69404237	69404257
chr11	69493475	69493495
chr11	69646150	69646170
chr11	69657795	69657815
chr11	69827291	69827311
chr11	69904546	69904566
chr11	69991229	69991249
chr11	70047078	70047098
chr11	70047827	70047847
chr11	100283526	100283546
chr11	100363609	100363629
chr11	100424544	100424564
chr11	100442467	100442487
chr11	100472613	100472633
chr11	100633923	100633943
chr11	100648408	100648428
chr11	100746879	100746899
chr11	101046476	101046496
chr11	101092719	101092739
chr11	101199792	101199812
chr11	101271770	101271790
chr11	101338322	101338342
chr11	101960645	101960665
chr11	101960945	101960965
chr11	101966753	101966773
chr11	102050824	102050844
chr11	102200202	102200222
chr11	102230478	102230498
chr11	102259353	102259373
chr11	114697788	114697808
chr11	114743412	114743432
chr11	114783044	114783064
chr11	114798185	114798205
chr11	115175531	115175551
chr11	115194634	115194654
chr11	115267931	115267951
chr11	115420316	115420336
chr11	115594448	115594468
chr11	115665757	115665777
chr11	115996910	115996930
chr11	116030421	116030441
chr11	116076943	116076963
chr11	116148449	116148469
chr11	116224992	116225012
chr11	116250049	116250069
chr11	116255503	116255523
chr11	116276955	116276975
chr11	116710402	116710422
chr11	116945338	116945358
chr11	116998437	116998457
chr11	117091754	117091774
chr11	117144846	117144866
chr12	100875718	100875738
chr12	100906704	100906724
chr12	100926775	100926795
chr12	101012347	101012367
chr12	101233395	101233415
chr12	101746343	101746363
chr12	101804128	101804148
chr12	101977478	101977498
chr12	102010744	102010764
chr12	102350283	102350303
chr12	102550285	102550305
chr12	102580906	102580926
chr12	102605265	102605285
chr12	102608617	102608637
chr12	102625081	102625101
chr12	102646137	102646157
chr12	103349450	103349470
chr12	103410487	103410507
chr12	107438567	107438587
chr12	107965061	107965081
chr12	107989360	107989380
chr12	108192829	108192849
chr12	108234567	108234587
chr12	108275140	108275160
chr12	108279796	108279816
chr12	108554842	108554862
chr12	108690554	108690574
chr12	108826937	108826957
chr12	108837299	108837319
chr12	109046957	109046977
chr12	109049577	109049597
chr12	109115049	109115069
chr12	109496972	109496992
chr12	109553014	109553034
chr12	110234043	110234063
chr12	110272682	110272702
chr12	110296564	110296584
chr12	110398835	110398855
chr12	110399906	110399926
chr12	110447449	110447469
chr12	110503877	110503897
chr12	110724524	110724544
chr12	110825694	110825714
chr12	110935489	110935509
chr12	111301831	111301851
chr12	111379024	111379044
chr12	111413248	111413268
chr12	111450224	111450244
chr12	111469503	111469523
chr12	111564351	111564371
chr12	111733690	111733710
chr12	111819908	111819928
chr12	111908334	111908354
chr12	112327598	112327618
chr12	112456593	112456613
chr12	112715101	112715121
chr12	112742619	112742639
chr12	112802778	112802798
chr12	112815310	112815330
chr12	112829646	112829666
chr12	113104396	113104416
chr13	52652314	52652334
chr13	52658035	52658055
chr13	52812686	52812706
chr13	53145321	53145341
chr13	53234894	53234914
chr13	53256560	53256580
chr13	53317168	53317188
chr13	53344814	53344834
chr13	53524287	53524307
chr13	53899303	53899323
chr13	54047324	54047344
chr13	54197621	54197641
chr13	54246028	54246048
chr13	54286177	54286197
chr13	54504554	54504574
chr13	54651577	54651597
chr13	54753527	54753547
chr13	54757336	54757356
chr13	54813725	54813745
chr13	54834947	54834967
chr13	54998220	54998240
chr13	55152868	55152888
chr13	55172107	55172127
chr13	55313971	55313991
chr13	55841142	55841162
chr13	55860373	55860393
chr13	56075752	56075772
chr13	56135106	56135126
chr13	56479673	56479693
chr13	56526158	56526178
chr13	56528533	56528553
chr13	56703306	56703326
chr13	56833334	56833354
chr13	56886913	56886933
chr13	57075936	57075956
chr13	57308060	57308080
chr13	57437478	57437498
chr13	57459131	57459151
chr14	22421889	22421909
chr14	22535069	22535089
chr14	22645056	22645076
chr14	22837227	22837247
chr14	22842052	22842072
chr14	23326117	23326137
chr14	23677458	23677478
chr14	23714913	23714933
chr14	23931380	23931400
chr14	24008372	24008392
chr14	24012194	24012214
chr14	24213189	24213209
chr14	29694618	29694638
chr14	30030279	30030299
chr14	30394143	30394163
chr14	30570648	30570668
chr14	30618517	30618537
chr14	30694088	30694108
chr14	30715432	30715452
chr14	30793134	30793154
chr14	30895035	30895055
chr14	31139062	31139082
chr14	31143054	31143074
chr14	31176486	31176506
chr14	31202264	31202284
chr14	31817932	31817952
chr14	32046528	32046548
chr14	53678152	53678172
chr14	54259181	54259201
chr14	54589124	54589144
chr14	54742244	54742264
chr14	54775546	54775566
chr14	54793676	54793696
chr14	55511389	55511409
chr14	55520678	55520698
chr14	55552532	55552552
chr14	55560169	55560189
chr14	55566496	55566516
chr14	55642472	55642492
chr14	55885051	55885071
chr14	56219467	56219487
chr14	56337811	56337831
chr14	56410938	56410958
chr14	56877785	56877805
chr14	56987525	56987545
chr14	57049805	57049825
chr14	57403766	57403786
chr14	121340030	121340050
chr14	121376732	121376752
chr14	121663639	121663659
chr14	121746604	121746624
chr14	121750372	121750392
chr14	121788230	121788250
chr14	121804197	121804217
chr14	122283979	122283999
chr14	122291826	122291846
chr14	122482936	122482956
chr14	122800686	122800706
chr14	123086233	123086253
chr15	36514114	36514134
chr15	36566872	36566892
chr15	36651069	36651089
chr15	36706066	36706086
chr15	36939285	36939305
chr15	36979578	36979598
chr15	37052972	37052992
chr15	37442030	37442050
chr15	37714384	37714404
chr15	37760799	37760819
chr15	38108123	38108143
chr15	38290170	38290190
chr15	38350394	38350414
chr15	74779625	74779645
chr15	74928638	74928658
chr15	74930368	74930388
chr15	74960192	74960212
chr15	75586880	75586900
chr15	75734618	75734638
chr15	75742078	75742098
chr15	75974969	75974989
chr15	76012943	76012963
chr15	76034735	76034755
chr15	76121080	76121100
chr15	76409241	76409261
chr15	76582118	76582138
chr15	76682961	76682981
chr15	77102485	77102505
chr15	77104216	77104236
chr15	77799505	77799525
chr15	77970780	77970800
chr15	78081699	78081719
chr15	78290764	78290784
chr15	78648965	78648985
chr15	78722319	78722339
chr15	78775588	78775608
chr15	78958040	78958060
chr15	79209030	79209050
chr15	79214976	79214996
chr15	79223828	79223848
chr15	79492296	79492316
chr15	79604662	79604682
chr15	79713469	79713489
chr15	79718580	79718600
chr15	80014794	80014814
chr15	80391809	80391829
chr15	87375325	87375345
chr15	87405264	87405284
chr15	87578643	87578663
chr15	87735682	87735702
chr15	87950188	87950208
chr15	88301280	88301300
chr15	88700290	88700310
chr15	88752879	88752899
chr15	89060235	89060255
chr15	89068378	89068398
chr15	89181053	89181073
chr15	89211450	89211470
chr15	89226927	89226947
chr15	89524027	89524047
chr15	89591755	89591775
chr15	89866953	89866973
chr15	90224203	90224223
chr15	90400457	90400477
chr15	90586481	90586501
chr15	97758246	97758266
chr15	97762909	97762929
chr15	97945132	97945152
chr15	98532611	98532631
chr15	98618261	98618281
chr15	98631040	98631060
chr15	98751810	98751830
chr15	98917930	98917950
chr15	99206407	99206427
chr15	99218471	99218491
chr15	99251764	99251784
chr15	99299191	99299211
chr15	99401016	99401036
chr15	99520047	99520067
chr15	100151475	100151495
chr15	100517815	100517835
chr15	100838578	100838598
chr15	101089634	101089654
chr15	101242110	101242130
chr15	101309564	101309584
chr15	101394082	101394102
chr15	101724475	101724495
chr15	101859799	101859819
chr15	101861340	101861360
chr15	101892620	101892640
chr15	101975359	101975379
chr15	101976162	101976182
chr15	102098364	102098384
chr15	102330099	102330119
chr16	4212443	4212463
chr16	4295266	4295286
chr16	4768729	4768749
chr16	4969315	4969335
chr16	4989029	4989049
chr16	5106335	5106355
chr16	5418607	5418627
chr16	5510197	5510217
chr16	5546902	5546922
chr16	5823258	5823278
chr16	5916131	5916151
chr16	6155212	6155232
chr16	6243271	6243291
chr16	6381594	6381614
chr16	6436058	6436078
chr16	32420063	32420083
chr16	32498361	32498381
chr16	33143405	33143425
chr16	33290170	33290190
chr16	33364726	33364746
chr16	33530011	33530031
chr16	33640669	33640689
chr16	33846804	33846824
chr16	33966842	33966862
chr16	33990113	33990133
chr16	34012627	34012647
chr16	34554583	34554603
chr16	34573768	34573788
chr16	34717971	34717991
chr16	55785310	55785330
chr16	55807337	55807357
chr16	55853779	55853799
chr16	56090075	56090095
chr16	56281837	56281857
chr16	56614091	56614111
chr16	56643998	56644018
chr16	56827351	56827371
chr16	56949910	56949930
chr16	57439201	57439221
chr16	57451772	57451792
chr16	57632153	57632173
chr16	84638079	84638099
chr16	84951327	84951347
chr16	85053012	85053032
chr16	85288165	85288185
chr16	85418464	85418484
chr16	85519023	85519043
chr16	85620976	85620996
chr16	85779784	85779804
chr16	85981902	85981922
chr16	86193939	86193959
chr16	86407429	86407449
chr17	24163100	24163120
chr17	24177814	24177834
chr17	24240046	24240066
chr17	24251507	24251527
chr17	24347786	24347806
chr17	24595857	24595877
chr17	24705481	24705501
chr17	24839938	24839958
chr17	24850568	24850588
chr17	25064473	25064493
chr17	25239507	25239527
chr17	25456576	25456596
chr17	25518262	25518282
chr17	25571083	25571103
chr17	25603474	25603494
chr17	25615371	25615391
chr17	25855634	25855654
chr17	25951972	25951992
chr17	26092877	26092897
chr17	26206249	26206269
chr17	26215554	26215574
chr17	26613097	26613117
chr17	27225076	27225096
chr17	27289337	27289357
chr17	27298891	27298911
chr17	27557833	27557853
chr17	27702758	27702778
chr17	27833277	27833297
chr17	28164547	28164567
chr17	28168266	28168286
chr17	28177547	28177567
chr17	28414674	28414694
chr17	28622983	28623003
chr17	28624177	28624197
chr17	28679699	28679719
chr17	28731648	28731668
chr17	29147735	29147755
chr17	29159992	29160012
chr17	29219994	29220014
chr17	29255811	29255831
chr17	29492756	29492776
chr17	29508576	29508596
chr17	29702949	29702969
chr17	29746450	29746470
chr17	29782630	29782650
chr17	33778089	33778109
chr17	33832514	33832534
chr17	33927428	33927448
chr17	34198644	34198664
chr17	34205193	34205213
chr17	34440903	34440923
chr17	34554845	34554865
chr17	34564860	34564880
chr17	34594287	34594307
chr17	34685675	34685695
chr17	34934439	34934459
chr17	35003762	35003782
chr17	35042531	35042551
chr17	35135452	35135472
chr17	35380222	35380242
chr17	35490749	35490769
chr17	35866688	35866708
chr17	35961603	35961623
chr17	36084153	36084173
chr17	46178559	46178579
chr17	46445393	46445413
chr17	46658636	46658656
chr17	46693855	46693875
chr17	46799926	46799946
chr17	46857987	46858007
chr17	47151010	47151030
chr17	47197401	47197421
chr17	47446020	47446040
chr17	47706610	47706630
chr17	47833160	47833180
chr17	47841650	47841670
chr17	47886515	47886535
chr17	47897753	47897773
chr17	47955680	47955700
chr17	48120710	48120730
chr18	56548287	56548307
chr18	56572930	56572950
chr18	56630822	56630842
chr18	56903965	56903985
chr18	57041479	57041499
chr18	57088848	57088868
chr18	57209725	57209745
chr18	57236733	57236753
chr18	57573587	57573607
chr18	57650754	57650774
chr18	57878792	57878812
chr18	58088685	58088705
chr18	58653615	58653635
chr18	58689754	58689774
chr18	58735504	58735524
chr18	58775056	58775076
chr18	72641210	72641230
chr18	72725732	72725752
chr18	72857315	72857335
chr18	73275768	73275788
chr18	73601427	73601447
chr18	73779140	73779160
chr18	73800584	73800604
chr18	73824598	73824618
chr18	73922211	73922231
chr18	74053550	74053570
chr18	74183679	74183699
chr18	74497482	74497502
chr18	74513629	74513649
chr18	74798112	74798132
chr18	74809173	74809193
chr18	74988338	74988358
chr18	75106350	75106370
chr18	75209635	75209655
chr18	75335641	75335661
chr18	75412385	75412405
chr18	75563163	75563183
chr18	75820355	75820375
chr18	75953868	75953888
chr18	76336673	76336693
chr18	76388684	76388704
chr18	76395253	76395273
chr18	76404640	76404660
chr18	76558892	76558912
chr18	76720375	76720395
chr18	76748620	76748640
chr18	76783777	76783797
chr18	77009367	77009387
chr19	3277217	3277237
chr19	3287122	3287142
chr19	3364021	3364041
chr19	3520634	3520654
chr19	3904508	3904528
chr19	4011464	4011484
chr19	4054972	4054992
chr19	4078367	4078387
chr19	4163173	4163193
chr19	4233458	4233478
chr19	4286935	4286955
chr19	4297124	4297144
chr19	4515683	4515703
chr19	4615420	4615440
chr19	4860217	4860237
chr19	4996415	4996435
chr19	5393124	5393144
chr19	5498085	5498105
chr19	5538332	5538352
chr19	5572539	5572559
chr19	5668746	5668766
chr19	5806808	5806828
chr19	40647878	40647898
chr19	40794946	40794966
chr19	40865333	40865353
chr19	41018289	41018309
chr19	41163278	41163298
chr19	41198791	41198811
chr19	41619576	41619596
chr19	41682199	41682219
chr19	42055556	42055576
chr19	42090468	42090488
chr19	42151324	42151344
chr19	42200390	42200410
chr19	42202139	42202159
chr19	42369219	42369239
chr19	42476944	42476964
chr2	27030628	27030648
chr2	27085448	27085468
chr2	27199330	27199350
chr2	27454403	27454423
chr2	27634715	27634735
chr2	27775181	27775201
chr2	27902614	27902634
chr2	28164510	28164530
chr2	28206212	28206232
chr2	28418064	28418084
chr2	28518108	28518128
chr2	28575395	28575415
chr2	28839695	28839715
chr2	103891062	103891082
chr2	103918663	103918683
chr2	103951691	103951711
chr2	104395507	104395527
chr2	104471509	104471529
chr2	104494279	104494299
chr2	104711919	104711939
chr2	104761448	104761468
chr2	104854370	104854390
chr2	105105951	105105971
chr2	105576667	105576687
chr2	105606010	105606030
chr2	154653252	154653272
chr2	154912521	154912541
chr2	155043727	155043747
chr2	155357622	155357642
chr2	155435845	155435865
chr2	155475178	155475198
chr2	155521687	155521707
chr2	155596483	155596503
chr2	155671346	155671366
chr2	155903390	155903410
chr2	155996683	155996703
chr2	156013047	156013067
chr2	156028735	156028755
chr2	156127047	156127067
chr2	156495990	156496010
chr2	156570104	156570124
chr2	156640773	156640793
chr2	156778108	156778128
chr2	157055141	157055161
chr2	157457203	157457223
chr2	157532800	157532820
chr2	157814077	157814097
chr2	157896553	157896573
chr2	157914722	157914742
chr2	157943908	157943928
chr2	158265994	158266014
chr2	158430713	158430733
chr2	164822781	164822801
chr2	164997560	164997580
chr2	165002594	165002614
chr2	165146134	165146154
chr2	165185053	165185073
chr2	165556711	165556731
chr2	165724815	165724835
chr2	165725049	165725069
chr2	165769406	165769426
chr2	166459046	166459066
chr2	166465584	166465604
chr2	166501584	166501604
chr2	166799731	166799751
chr2	167165027	167165047
chr2	167196871	167196891
chr2	167279113	167279133
chr2	167368989	167369009
chr2	167454802	167454822
chr2	167565575	167565595
chr2	168027480	168027500
chr2	168231277	168231297
chr2	168489657	168489677
chr2	168536306	168536326
chr2	168572354	168572374
chr2	168631122	168631142
chr2	168675381	168675401
chr2	169135811	169135831
chr2	169181575	169181595
chr2	169202919	169202939
chr2	169507917	169507937
chr2	169622097	169622117
chr2	172253400	172253420
chr2	172311747	172311767
chr2	172603243	172603263
chr2	172735760	172735780
chr2	172888788	172888808
chr2	172915723	172915743
chr2	173027205	173027225
chr2	173128753	173128773
chr2	173170153	173170173
chr2	173219383	173219403
chr2	173257588	173257608
chr2	173354392	173354412
chr2	173418765	173418785
chr2	173421395	173421415
chr2	173548695	173548715
chr2	173642303	173642323
chr2	173713825	173713845
chr2	173962249	173962269
chr2	174048963	174048983
chr2	174162020	174162040
chr2	174269139	174269159
chr2	174303779	174303799
chr2	174329324	174329344
chr2	174550768	174550788
chr3	25857916	25857936
chr3	25864132	25864152
chr3	25908276	25908296
chr3	26082920	26082940
chr3	26119932	26119952
chr3	26314560	26314580
chr3	26938155	26938175
chr3	26985488	26985508
chr3	27069014	27069034
chr3	27142404	27142424
chr3	27146001	27146021
chr3	27655850	27655870
chr3	36479378	36479398
chr3	36941753	36941773
chr3	37155264	37155284
chr3	37165252	37165272
chr3	37335209	37335229
chr3	37420375	37420395
chr3	37460402	37460422
chr3	37531693	37531713
chr3	38173345	38173365
chr3	52937913	52937933
chr3	53021686	53021706
chr3	53139713	53139733
chr3	53564508	53564528
chr3	53576966	53576986
chr3	53656238	53656258
chr3	54201154	54201174
chr3	54221045	54221065
chr3	54475639	54475659
chr3	94416233	94416253
chr3	94611901	94611921
chr3	94776846	94776866
chr3	94886588	94886608
chr3	94954279	94954299
chr3	95296659	95296679
chr3	95519511	95519531
chr3	95597082	95597102
chr3	95603576	95603596
chr3	95759633	95759653
chr3	95823287	95823307
chr3	95930291	95930311
chr3	96097733	96097753
chr3	96161901	96161921
chr3	96937060	96937080
chr3	103451449	103451469
chr3	103478259	103478279
chr3	103564175	103564195
chr3	103647515	103647535
chr3	104154745	104154765
chr3	104338848	104338868
chr3	104471006	104471026
chr3	104864996	104865016
chr3	105052755	105052775
chr3	105142158	105142178
chr3	105372947	105372967
chr3	105485143	105485163
chr3	105539937	105539957
chr3	105608781	105608801
chr3	105927593	105927613
chr3	144602560	144602580
chr3	144667511	144667531
chr3	144678087	144678107
chr3	144694888	144694908
chr3	145196177	145196197
chr3	145247385	145247405
chr3	145802055	145802075
chr3	145924512	145924532
chr3	145965017	145965037
chr3	146007648	146007668
chr3	146727042	146727062
chr3	146812633	146812653
chr3	146917279	146917299
chr3	147234407	147234427
chr3	147417960	147417980
chr3	147653385	147653405
chr3	147854773	147854793
chr3	147856768	147856788
chr3	148400933	148400953
chr3	148411460	148411480
chr3	148453538	148453558
chr3	148951862	148951882
chr3	149072891	149072911
chr3	149326879	149326899
chr3	149438636	149438656
chr4	106695033	106695053
chr4	107098493	107098513
chr4	107164184	107164204
chr4	107179006	107179026
chr4	107216750	107216770
chr4	107314169	107314189
chr4	107495207	107495227
chr4	107604664	107604684
chr4	107734440	107734460
chr4	107761480	107761500
chr4	107765682	107765702
chr4	108210105	108210125
chr4	108331112	108331132
chr4	108436650	108436670
chr4	108555421	108555441
chr4	108880608	108880628
chr4	109000753	109000773
chr4	109035130	109035150
chr4	109084070	109084090
chr4	109095705	109095725
chr4	109190050	109190070
chr4	109719454	109719474
chr4	109985481	109985501
chr4	110026444	110026464
chr4	110157157	110157177
chr4	133399677	133399697
chr4	133441831	133441851
chr4	133789970	133789990
chr4	134062503	134062523
chr4	134311288	134311308
chr4	134344929	134344949
chr4	134422367	134422387
chr4	134703695	134703715
chr4	134740414	134740434
chr4	134758938	134758958
chr4	134907602	134907622
chr4	135089892	135089912
chr4	135169007	135169027
chr4	135340078	135340098
chr4	135433843	135433863
chr4	135552611	135552631
chr4	135804053	135804073
chr4	135861980	135862000
chr4	136123918	136123938
chr4	136265118	136265138
chr4	138124530	138124550
chr4	138217543	138217563
chr4	138260946	138260966
chr4	138277555	138277575
chr4	138602048	138602068
chr4	138794342	138794362
chr4	138914002	138914022
chr4	138915408	138915428
chr4	139022229	139022249
chr4	139239568	139239588
chr4	139387780	139387800
chr4	139631491	139631511
chr4	139632115	139632135
chr4	139855359	139855379
chr4	140096072	140096092
chr4	140334783	140334803
chr4	140459060	140459080
chr4	140620331	140620351
chr4	140915707	140915727
chr4	140950853	140950873
chr4	141060248	141060268
chr4	141082901	141082921
chr4	141248838	141248858
chr4	141468868	141468888
chr4	141626014	141626034
chr4	141651773	141651793
chr4	141819259	141819279
chr4	141837671	141837691
chr4	141904135	141904155
chr4	141998651	141998671
chr4	142062341	142062361
chr4	142110341	142110361
chr4	142153842	142153862
chr4	142382903	142382923
chr4	149026143	149026163
chr4	149037822	149037842
chr4	149094800	149094820
chr4	149141537	149141557
chr4	149216888	149216908
chr4	149253171	149253191
chr4	149342819	149342839
chr4	149689320	149689340
chr4	149762281	149762301
chr4	149788162	149788182
chr4	149972960	149972980
chr4	150119263	150119283
chr4	150824071	150824091
chr4	150876164	150876184
chr4	150894901	150894921
chr4	150940054	150940074
chr4	151007260	151007280
chr4	151043988	151044008
chr4	151108224	151108244
chr4	151108692	151108712
chr4	151838038	151838058
chr4	151877739	151877759
chr4	152050398	152050418
chr4	152227054	152227074
chr4	152243805	152243825
chr4	152345632	152345652
chr4	152594473	152594493
chr4	152784983	152785003
chr4	152862454	152862474
chr4	154458000	154458020
chr4	154654677	154654697
chr4	154663424	154663444
chr4	154748404	154748424
chr4	154814389	154814409
chr4	154954648	154954668
chr4	155386178	155386198
chr4	155601341	155601361
chr4	155639670	155639690
chr4	155780521	155780541
chr4	155892313	155892333
chr4	155992231	155992251
chr4	155999551	155999571
chr4	156127649	156127669
chr4	156255990	156256010
chr5	109552853	109552873
chr5	109553067	109553087
chr5	110325648	110325668
chr5	110479409	110479429
chr5	110781335	110781355
chr5	110789452	110789472
chr5	110851995	110852015
chr5	111140185	111140205
chr5	111141267	111141287
chr5	111238861	111238881
chr5	111248484	111248504
chr5	111362614	111362634
chr5	111415571	111415591
chr5	111747386	111747406
chr5	111861181	111861201
chr5	112000260	112000280
chr5	112138019	112138039
chr5	112276760	112276780
chr5	112394573	112394593
chr5	117115676	117115696
chr5	117856868	117856888
chr5	117955175	117955195
chr5	118078365	118078385
chr5	118155473	118155493
chr5	118188882	118188902
chr5	118213030	118213050
chr5	118288157	118288177
chr5	118490415	118490435
chr5	118742930	118742950
chr5	118870192	118870212
chr5	118993979	118993999
chr5	119026778	119026798
chr5	119440304	119440324
chr5	119536031	119536051
chr5	119639002	119639022
chr5	119676788	119676808
chr5	119814865	119814885
chr5	119843060	119843080
chr5	123296334	123296354
chr5	123369359	123369379
chr5	123475564	123475584
chr5	123609112	123609132
chr5	123821448	123821468
chr5	124018131	124018151
chr5	124071621	124071641
chr5	124315540	124315560
chr5	124358253	124358273
chr5	124446013	124446033
chr5	124760719	124760739
chr5	124809631	124809651
chr5	124861408	124861428
chr5	125110484	125110504
chr5	125124719	125124739
chr5	125188317	125188337
chr5	141423607	141423627
chr5	141952724	141952744
chr5	142011692	142011712
chr5	142021156	142021176
chr5	142404638	142404658
chr5	142456726	142456746
chr5	142510127	142510147
chr5	142653875	142653895
chr5	142656848	142656868
chr5	142702143	142702163
chr5	142718889	142718909
chr5	142819658	142819678
chr5	143023528	143023548
chr5	143265022	143265042
chr5	143388589	143388609
chr5	143493836	143493856
chr5	143571430	143571450
chr5	143603225	143603245
chr5	143603601	143603621
chr5	143714742	143714762
chr5	143756074	143756094
chr5	143817271	143817291
chr5	143969387	143969407
chr5	144120168	144120188
chr5	144187873	144187893
chr5	144221465	144221485
chr5	144752309	144752329
chr5	144931018	144931038
chr6	27603933	27603953
chr6	27758056	27758076
chr6	28004294	28004314
chr6	28137430	28137450
chr6	28309358	28309378
chr6	28456068	28456088
chr6	28599821	28599841
chr6	28749307	28749327
chr6	29033815	29033835
chr6	29318862	29318882
chr6	31054994	31055014
chr6	31113697	31113717
chr6	31205759	31205779
chr6	31250555	31250575
chr6	31335687	31335707
chr6	31376439	31376459
chr6	31476021	31476041
chr6	31822353	31822373
chr6	32172890	32172910
chr6	32446105	32446125
chr6	90369716	90369736
chr6	90623719	90623739
chr6	91247521	91247541
chr6	91251337	91251357
chr6	91337305	91337325
chr6	91376121	91376141
chr6	91880708	91880728
chr6	91895492	91895512
chr6	91966388	91966408
chr6	92005690	92005710
chr6	95392026	95392046
chr6	96334927	96334947
chr6	96458296	96458316
chr6	96770282	96770302
chr6	96827350	96827370
chr6	96892014	96892034
chr6	96992806	96992826
chr6	97046310	97046330
chr6	97204876	97204896
chr6	97213998	97214018
chr6	97279077	97279097
chr6	97288185	97288205
chr6	97301087	97301107
chr6	97488337	97488357
chr6	97510076	97510096
chr6	98279113	98279133
chr6	115076760	115076780
chr6	115149110	115149130
chr6	115252036	115252056
chr6	115573465	115573485
chr6	115668432	115668452
chr6	115783758	115783778
chr6	116167523	116167543
chr6	116217291	116217311
chr6	116222487	116222507
chr6	116696596	116696616
chr6	124399887	124399907
chr6	124456140	124456160
chr6	124858406	124858426
chr6	124950949	124950969
chr6	125204496	125204516
chr6	125340228	125340248
chr6	125443108	125443128
chr6	125494473	125494493
chr6	125626328	125626348
chr6	125635593	125635613
chr6	125707436	125707456
chr6	125805427	125805447
chr6	126034749	126034769
chr6	126053033	126053053
chr6	126154019	126154039
chr6	126472738	126472758
chr6	126698201	126698221
chr6	126781700	126781720
chr6	126853708	126853728
chr6	126968895	126968915
chr6	127316893	127316913
chr6	127548134	127548154
chr6	127629201	127629221
chr6	127641284	127641304
chr6	127972921	127972941
chr6	128053766	128053786
chr6	128085526	128085546
chr6	128158989	128159009
chr6	128307291	128307311
chr7	17651421	17651441
chr7	18302236	18302256
chr7	18403463	18403483
chr7	18692359	18692379
chr7	18926204	18926224
chr7	18934885	18934905
chr7	19021076	19021096
chr7	19083948	19083968
chr7	19092221	19092241
chr7	19093982	19094002
chr7	19272322	19272342
chr7	19333157	19333177
chr7	19384399	19384419
chr7	19391665	19391685
chr7	19451929	19451949
chr7	19685595	19685615
chr7	34403426	34403446
chr7	34539615	34539635
chr7	34632917	34632937
chr7	34633678	34633698
chr7	34831198	34831218
chr7	34875350	34875370
chr7	35319444	35319464
chr7	35581689	35581709
chr7	35802637	35802657
chr7	35981654	35981674
chr7	36021155	36021175
chr7	36069176	36069196
chr7	36249424	36249444
chr7	36291523	36291543
chr7	44559110	44559130
chr7	44813248	44813268
chr7	44815004	44815024
chr7	44839946	44839966
chr7	44867893	44867913
chr7	45091379	45091399
chr7	45343730	45343750
chr7	45406326	45406346
chr7	45492080	45492100
chr7	45684300	45684320
chr7	46287161	46287181
chr7	46410534	46410554
chr7	78577094	78577114
chr7	78772494	78772514
chr7	79284698	79284718
chr7	79374694	79374714
chr7	79446745	79446765
chr7	79512663	79512683
chr7	79806907	79806927
chr7	79985848	79985868
chr7	80180994	80181014
chr7	80227589	80227609
chr7	80232580	80232600
chr7	80267294	80267314
chr7	80336723	80336743
chr7	80389960	80389980
chr7	80943934	80943954
chr7	98693210	98693230
chr7	99217263	99217283
chr7	99238889	99238909
chr7	99406028	99406048
chr7	99542042	99542062
chr7	99686337	99686357
chr7	99714153	99714173
chr7	100080338	100080358
chr7	100081429	100081449
chr7	100132124	100132144
chr7	100172461	100172481
chr7	100285329	100285349
chr7	100371229	100371249
chr7	100924990	100925010
chr7	121290053	121290073
chr7	121429595	121429615
chr7	121463497	121463517
chr7	121501432	121501452
chr7	121672013	121672033
chr7	121992056	121992076
chr7	122067580	122067600
chr7	122577013	122577033
chr7	122704498	122704518
chr7	122800531	122800551
chr7	122925496	122925516
chr7	123011153	123011173
chr7	126043155	126043175
chr7	126205393	126205413
chr7	126369728	126369748
chr7	126556935	126556955
chr7	126794632	126794652
chr7	126808583	126808603
chr7	126872427	126872447
chr7	127001529	127001549
chr7	127039069	127039089
chr7	127244450	127244470
chr7	127249586	127249606
chr7	127965171	127965191
chr7	130129148	130129168
chr7	130159348	130159368
chr7	130181754	130181774
chr7	130646805	130646825
chr7	130752243	130752263
chr7	130936101	130936121
chr7	131371477	131371497
chr7	131543174	131543194
chr7	131617767	131617787
chr7	131743544	131743564
chr7	131781909	131781929
chr7	131797798	131797818
chr8	33811834	33811854
chr8	34078212	34078232
chr8	34230296	34230316
chr8	34395323	34395343
chr8	34468085	34468105
chr8	34618341	34618361
chr8	34965293	34965313
chr8	35227701	35227721
chr8	35243203	35243223
chr8	35362497	35362517
chr8	35389966	35389986
chr8	35473537	35473557
chr8	35657323	35657343
chr8	35722962	35722982
chr8	36256253	36256273
chr8	69774764	69774784
chr8	69896562	69896582
chr8	70120661	70120681
chr8	70287880	70287900
chr8	70296810	70296830
chr8	70402261	70402281
chr8	70462673	70462693
chr8	70699458	70699478
chr8	70887677	70887697
chr8	71371579	71371599
chr8	71460954	71460974
chr8	71463285	71463305
chr8	71489165	71489185
chr8	71496714	71496734
chr8	71518155	71518175
chr8	87297293	87297313
chr8	87827520	87827540
chr8	87885383	87885403
chr8	87937062	87937082
chr8	87938518	87938538
chr8	88085105	88085125
chr8	88157671	88157691
chr8	88206580	88206600
chr8	88759999	88760019
chr8	88954948	88954968
chr8	89064003	89064023
chr8	89113184	89113204
chr8	89133977	89133997
chr8	89502914	89502934
chr8	89691961	89691981
chr8	93429637	93429657
chr8	93718160	93718180
chr8	93718898	93718918
chr8	93848866	93848886
chr8	94149145	94149165
chr8	94172597	94172617
chr8	94273865	94273885
chr8	94422677	94422697
chr8	94534998	94535018
chr8	94695622	94695642
chr8	94698650	94698670
chr8	95061635	95061655
chr8	95094078	95094098
chr8	95354611	95354631
chr8	95571206	95571226
chr8	95592266	95592286
chr8	95693167	95693187
chr8	116466002	116466022
chr8	116629011	116629031
chr8	116648312	116648332
chr8	116853160	116853180
chr8	116868406	116868426
chr8	116880167	116880187
chr8	116964438	116964458
chr8	117097586	117097606
chr8	117290995	117291015
chr8	117349666	117349686
chr8	117459194	117459214
chr8	117616181	117616201
chr8	117941086	117941106
chr8	118008254	118008274
chr8	118235634	118235654
chr8	118420905	118420925
chr8	118536953	118536973
chr8	123080782	123080802
chr8	123125040	123125060
chr8	123185526	123185546
chr8	123211822	123211842
chr8	123254284	123254304
chr8	123454449	123454469
chr8	124020560	124020580
chr8	124154010	124154030
chr8	124280382	124280402
chr8	124342907	124342927
chr8	124577922	124577942
chr8	124680314	124680334
chr8	124823208	124823228
chr8	124840549	124840569
chr8	125225581	125225601
chr8	125266774	125266794
chr8	125311359	125311379
chr8	125358662	125358682
chr8	125470083	125470103
chr8	125637848	125637868
chr8	126138960	126138980
chr8	126139122	126139142
chr9	43791037	43791057
chr9	43821625	43821645
chr9	43955550	43955570
chr9	44042778	44042798
chr9	44135162	44135182
chr9	44508160	44508180
chr9	44584293	44584313
chr9	44982253	44982273
chr9	45000913	45000933
chr9	45141595	45141615
chr9	45212997	45213017
chr9	45500037	45500057
chr9	45613613	45613633
chr9	45625196	45625216
chr9	45683744	45683764
chr9	45796096	45796116
chr9	46045549	46045569
chr9	59813990	59814010
chr9	60085698	60085718
chr9	60093086	60093106
chr9	60429229	60429249
chr9	60679987	60680007
chr9	60700981	60701001
chr9	60942523	60942543
chr9	61189974	61189994
chr9	61283310	61283330
chr9	61373371	61373391
chr9	61463140	61463160
chr9	61640884	61640904
chr9	63941757	63941777
chr9	64152727	64152747
chr9	64312154	64312174
chr9	64474512	64474532
chr9	64513613	64513633
chr9	64547662	64547682
chr9	64565304	64565324
chr9	64593834	64593854
chr9	64934755	64934775
chr9	65123961	65123981
chr9	65205486	65205506
chr9	65215375	65215395
chr9	65231277	65231297
chr9	65236016	65236036
chr9	65558039	65558059
chr9	65625766	65625786
chr9	66158092	66158112
chr9	66166641	66166661
chr9	95781381	95781401
chr9	95914024	95914044
chr9	96042743	96042763
chr9	96126546	96126566
chr9	96563424	96563444
chr9	96580600	96580620
chr9	96592004	96592024
chr9	96857776	96857796
chr9	97018647	97018667
chr9	97110619	97110639
chr9	97309800	97309820
chr9	97310710	97310730
chr9	97424193	97424213
chr9	97781344	97781364
chr9	97787333	97787353
chr9	98153309	98153329
chr9	98296652	98296672
chr9	117858635	117858655
chr9	117869022	117869042
chr9	117998290	117998310
chr9	118242995	118243015
chr9	118349646	118349666
chr9	118697096	118697116
chr9	118851022	118851042
chr9	118963025	118963045
chr9	119035431	119035451
chr9	119067949	119067969
chr9	119072414	119072434
chr9	119338748	119338768
chr9	119339960	119339980
chr9	119562705	119562725
chr9	119749712	119749732
chr9	120172113	120172133
chr9	120338479	120338499
chr9	120840715	120840735
chr9	120879231	120879251
chr9	120973291	120973311
chr9	121124484	121124504
chr9	121252208	121252228
chr9	121278974	121278994
chr9	121440428	121440448
chr9	121652929	121652949
chr9	121980713	121980733
chr9	122263741	122263761
chr9	122418971	122418991
chr9	122521840	122521860
chr9	122541244	122541264
chr9	122617967	122617987
chrX	10596812	10596832
chrX	10815152	10815172
chrX	10911437	10911457
chrX	11239081	11239101
chrX	11650799	11650819
chrX	11724624	11724644
chrX	11959961	11959981
chrX	12086923	12086943
chrX	12307943	12307963
chrX	52165039	52165059
chrX	52207627	52207647
chrX	52309662	52309682
chrX	52488543	52488563
chrX	52674908	52674928
chrX	52878760	52878780
chrX	53017187	53017207
chrX	53408156	53408176
chrX	53594228	53594248
chrX	92323112	92323132
chrX	93289196	93289216
chrX	93299363	93299383
chrX	93351705	93351725
chrX	93364118	93364138
chrX	93516414	93516434
chrX	93753353	93753373
chrX	94120986	94121006
chrX	94176778	94176798
chrX	94234808	94234828
chrX	101305217	101305237
chrX	101605301	101605321
chrX	101735868	101735888
chrX	101757169	101757189
chrX	101766877	101766897
chrX	102238531	102238551
chrX	102894990	102895010
chrX	166184418	166184438
chrX	166290053	166290073
chrX	166490164	166490184
chrX	166622384	166622404
chrX	166907200	166907220
chrX	167085589	167085609
chrX	167351169	167351189
chrX	167476798	167476818
