# Supplementary material for: Analysis of a transgenic Oct4 enhancer reveals high fidelity long-range chromosomal interactions
Source: Sci Rep. 2015 Oct 5;5:14558. doi: 10.1038/srep14558 (PMC4592970; doi:10.1038/srep14558)
Supplement: Supplementary Table 2 [file srep14558-s3.xlsx]

## Sheet: MES
chromosome	start	end
chr1	57615326	60175287
chr1	89071198	91097398
chr1	131661852	136677319
chr1	151996070	153754290
chr10	12278599	14744483
chr10	58615784	61205681
chr11	7139361	9431015
chr11	113940793	121124809
chr12	74819101	76605431
chr12	109881534	111594909
chr13	36431737	38396067
chr13	53257608	55084840
chr13	93864270	95672717
chr14	27825689	34402906
chr14	55347859	57548617
chr15	76888674	80746551
chr16	31921781	34347803
chr16	89826698	92647865
chr17	24598079	29220014
chr18	59816568	62727914
chr18	81856663	84438084
chr19	3904508	7485200
chr19	40425459	42696289
chr2	28518108	33469624
chr2	34971365	36913478
chr2	165077379	167784877
chr3	27059596	30695564
chr3	95241453	98368929
chr4	104508926	108485827
chr4	137248358	142062363
chr5	119536032	122022104
chr5	128770233	132103424
chr5	139269159	141120700
chr6	90600977	92717688
chr6	124766009	128895827
chr7	34721461	37709822
chr8	118191792	120694578
chr9	13568660	16319137
chr9	95229777	97490345
chrX	52111982	52936168
chrX	61236308	63484380
chrX	101605301	102415830
chrX	165223588	167122259

## Sheet: MES-E
chromosome	start	end
chr1	130868508	133190118
chr1	180582243	182925351
chr10	4425779	5506272
chr11	50571933	53715426
chr11	97641468	100746900
chr11	117831077	120632498
chr12	104446689	106753821
chr12	107824637	109098970
chr13	53460751	55006027
chr13	94098066	95635615
chr15	98532611	100518958
chr16	32720517	35614041
chr17	24807008	27045823
chr17	28364128	29690167
chr18	80236399	83290191
chr19	3904508	7005476
chr19	40638210	42601804
chr2	76483456	78007004
chr2	162946018	165837631
chr3	52805503	54201174
chr4	133441832	135552631
chr5	129080889	131140651
chr5	135583426	137819531
chr6	83007652	84221722
chr6	127022682	128297137
chr7	34403426	36796320
chr8	8891004	12542931
chr8	119248311	122331385
chr9	44128894	46647780
chr9	95194038	97424213

## Sheet: MES-G
chromosome	start	end
chr1	33659833	36542801
chr1	57250629	59920391
chr1	88260253	92473890
chr1	178829066	182842592
chr10	58622530	62233618
chr10	76622808	81631594
chr10	126002782	128766139
chr11	117800924	121933807
chr12	103806521	113831979
chr13	51651795	60816953
chr14	32143023	36108741
chr15	77858279	83294770
chr16	19858568	25080442
chr17	23565625	30205098
chr17	45383258	47955700
chr18	35419501	39831446
chr18	59980431	62695825
chr18	73779140	77253631
chr18	81812951	84629371
chr19	43621907	49080253
chr2	154653251	159450779
chr2	166015644	170059605
chr3	51379247	54326333
chr4	116654203	119037898
chr4	129576960	135743467
chr4	137248357	141604368
chr5	112372993	115194548
chr5	119176670	122369168
chr5	141136613	145316950
chr6	29931869	33144280
chr6	86071340	89418007
chr6	124399887	128406140
chr6	136122591	138702776
chr7	24080860	25827530
chr7	26769633	31128143
chr7	33795412	36043496
chr7	43463632	46843241
chr7	78624017	83152815
chr7	125157814	127815006
chr8	83004295	84928561
chr8	118420905	123023323
chr9	115976585	123473455

## Sheet: MIPS-E
chromosome	start	end
chr1	132138115	137209701
chr1	180712408	183981323
chr10	59943181	64694745
chr11	100442467	104056171
chr11	115352845	121805075
chr12	84878120	87116679
chr12	104045277	106586609
chr12	107662929	112338224
chr13	52276767	57459151
chr13	94114232	95672717
chr14	54084010	56312481
chr14	74370722	76071179
chr15	77799505	82309118
chr16	31921781	36643647
chr16	89698051	93015869
chr17	4539951	6067519
chr17	23552367	30892183
chr18	64072046	68797864
chr18	73779140	76825591
chr19	39567821	41933499
chr2	24757374	33060519
chr2	172253401	173987342
chr3	94416233	98368928
chr3	102957081	105372967
chr4	132603176	135115212
chr4	138217543	141082921
chr5	138697103	142368508
chr5	142653875	145408287
chr6	88235254	92717688
chr6	111401431	116103495
chr6	117940562	121425797
chr6	126472738	128895827
chr7	18302238	19946992
chr7	67817777	71215861
chr7	110212118	114226743
chr7	141165220	145244317
chr8	83876456	87297313
chr8	117011851	119806695
chr8	120236926	123709996
chr9	30654013	33109866
chr9	50091994	55041503
chr9	115420848	117382186
chrX	73518063	75814911

## Sheet: MIPS-G
chromosome	start	end
chr1	57521011	59920392
chr1	73846435	78311099
chr1	89149263	92916772
chr1	152274577	154465455
chr1	180712410	183512472
chr10	61240107	64218136
chr10	76882766	81622106
chr10	125381176	127715368
chr11	68129773	70972290
chr11	100283526	104186624
chr11	113867953	118184944
chr12	98540968	104997660
chr12	106579396	113282232
chr13	51683715	58020676
chr14	29694618	32046548
chr14	53678152	57403786
chr14	120895276	123086253
chr15	74605119	80408830
chr15	87375325	90586501
chr16	4212440	6533703
chr16	30745398	35474465
chr17	24163100	29782650
chr17	30857223	36084173
chr17	46178559	49871775
chr18	72641210	77009387
chr19	3277217	7005476
chr2	152685989	158430733
chr2	164822781	169622117
chr2	172253400	174782202
chr3	52650166	54475659
chr3	94364007	98614850
chr4	136660873	143389250
chr4	148375830	152862474
chr4	154263242	156256010
chr5	117115676	121402729
chr5	137395566	144931038
chr6	113188363	116696616
chr6	124399887	128307311
chr7	17651421	19946992
chr7	33627735	36796319
chr7	98170825	100925010
chr8	115604764	118536973
chr8	123080782	128055437
chr9	42800383	47988417
chr9	117858635	123457858
chrX	10596812	14112644
chrX	99343176	102895010

## Sheet: MES-E & MES-G
chromosome	start	end
chr1	180582243	182842592
chr11	117831077	120632498
chr12	104446689	106753821
chr12	107824637	109098970
chr13	53460751	55006027
chr17	24807008	27045823
chr17	28364128	29690167
chr18	81812951	83290191
chr3	52805503	54201174
chr4	133441832	135552631
chr6	127022682	128297137
chr7	34403426	36043496
chr8	119248311	122331385

## Sheet: MIPS-E & MIPS-G
chromosome	start	end
chr1	180712410	183512472
chr10	61240107	64218136
chr11	100442467	104056171
chr11	115352845	118184944
chr12	104045277	104997660
chr12	106579396	106586609
chr12	107662929	112338224
chr13	52276767	57459151
chr14	54084010	56312481
chr15	77799505	80408830
chr16	31921781	35474465
chr17	24163100	29782650
chr17	30857223	30892183
chr18	73779140	76825591
chr2	172253401	173987342
chr3	94416233	98368928
chr4	138217543	141082921
chr5	138697103	142368508
chr5	142653875	144931038
chr6	113188363	116103495
chr6	126472738	128307311
chr7	18302238	19946992
chr8	117011851	118536973
chr8	123080782	123709996

## Sheet: MES & MIPS
chromosome	start	end
chr1	180712410	182842592
chr11	117831077	118184944
chr12	106579396	106586609
chr12	104446689	104997660
chr12	107824637	109098970
chr13	53460751	55006027
chr17	24807008	27045823
chr17	28364128	29690167
chr6	127022682	128297137
