# Supplementary material for: Analysis of a transgenic Oct4 enhancer reveals high fidelity long-range chromosomal interactions
Source: Sci Rep. 2015 Oct 5;5:14558. doi: 10.1038/srep14558 (PMC4592970; doi:10.1038/srep14558)
Supplement: Supplementary Table 3 [file srep14558-s4.xlsx]

## Sheet: MES
Gene symbol
1700026L06Rik
4921531P14Rik
4930550L24Rik
4930558C23Rik
5031425F14Rik
A530016L24Rik
AB349653
AB349811
AB350869
AB351889
Acbd6
Adrbk1
Adssl1
AK007073
AK015900
AK027968
AK028711
AK136780
AK147021
AK149260
Als2cr11
Als2cr12
Ankdd1b
Ano2
Anp32e
Auts2
AY512909
AY672066
B4galt5
Bahcc1
BB019430
BC048601
BC115444
Cacna1e
Caln1
Camk2n1
Camsap2
Casp8
Cbx6
Cdh23
Chd4
Cplx2
Cse1l
Csf2rb
Csnk1a1
Csnk1d
Ctps2
D6Wsu163e
Dab2ip
Dnah17
Dnm1
DQ691845
Dusp1
E130304I02Rik
Ece1
Ecm1
Edar
Egfem1
Eif4g3
Ergic1
F13a1
F9
Fam109a
Fam117b
Fam126b
Fam35a
Fbln2
Fbxo42
Fendrr
Fgf13
Fmo5
Fmod
Folr4
Foxl1
Fut8
Gabpb2
Galnt15
Ggta1
Gm14812
Gm15800
Golga7b
Gpc1
Grpr
Hdac4
Hmgxb3
Hrh2
Hunk
Hvcn1
Iffo1
Ifnar2
Igsf21
Il2rb
Ints1
Iqgap2
Irf8
JA187517
Jph3
Kalrn
Kdm4d
Kif26a
Lats2
Lcor
Lemd2
Llgl2
Lmln
Macrod1
Mapk8
Max
Mcu
Micu1
Mir5127
Mir6364
Mrps6
Ncapd2
Ndst1
Ndufa10
Ndufb3
Nploc4
Nrxn2
Nup210
Olfr1320
Olfr1324
Olig1
Otos
Pacs1
Pacsin1
Pcx
Pex3
Phactr2
Pigz
Pja1
Pla2g12b
Poc5
Ppfia4
Ppp1r12b
Ppp1r14b
Ppp1r26
Prickle2
Prrxl1
Psmg3
Ptpn11
Ralgps1
Rapgef1
Rbfox3
Rbm19
Rbm44
Rnf213
Rnf7
Rph3a
Rptor
Sdk1
Sh2d3c
Sh3rf3
Sh3tc2
Slc12a8
Slc2a2
Slc38a10
Slc6a6
Snrpe
Snx32
Snx4
Sox8
Spats2l
Stip1
Sv2c
Tas1r2
Tbc1d16
Tex21
Tfdp2
Tha1
Tll2
Tm9sf3
Tmem151a
Tns3
Tpst1
Trim42
TRNA_Lys
TRNA_Val
Tshz3
Ttf1
Uck1
Usp24
Utrn
Vps45
Vwa5b1
Vwf
Wnt7a
Xpr1
Xrn1
Yipf6
Zbtb1
Zfp11
Zfp236
Zfp334
Zfp536
Zfpm1
Zmym2
Zmynd8

## Sheet: MES-E
Gene symbol
1700056E22Rik
1700112H15Rik
1700121N20Rik
2410018M08Rik
3110009F21Rik
4933406K04Rik
AB349653
Abhd13
Ahdc1
AK007073
AK015900
AK016175
AK039686
AK081086
Atg2b
Bahcc1
BC004004
Begain
Caln1
Capn8
Ccdc141
Cep164
Cep89
Clpsl2
Col23a1
Col4a1
Cux1
D6Wsu163e
Dguok
Disp1
Dnajc7
DQ691845
Dscaml1
Dysf
E130304I02Rik
Eif1
Entpd1
Epo
Esr1
Fam155a
Fgr
Fis1
Fmod
Gigyf1
Gm19424
Gm2447
Hrh2
Iqcg
Iqgap2
JA187517
Kalrn
Kmt2a
Krt13
Lalba
Lima1
M1ap
Man1c1
Mir5127
Mospd3
Myo16
Nhlrc3
Nploc4
Olfr281
Olfr283
Osbpl6
Pacs1
Pilra
Poc5
Ppfia4
Rab11fip3
Rbfox3
Rbm45
Rgs17
Rims4
Rnf213
Rnf7
Slc12a8
Slc7a10
Snx32
Snx4
Sox8
Sult5a1
Sv2c
Syne1
Tbc1d16
Tll2
Tm9sf3
Tpst1
Trim42
Tshz3
Tspan11
Tuba1c
Ubxn11
Upk3bl
Vrk1
Xrn1
Zfp236
Zfp385b
Zfp536

## Sheet: MES-G
Gene symbol
1700013D24Rik
1700015G11Rik
1700017J07Rik
1700056E22Rik
1700069L16Rik
4921531P14Rik
4930417O13Rik
4930432E11Rik
4930465M20Rik
4930596D02Rik
4933406K04Rik
9030625G05Rik
9130011E15Rik
9230112D13Rik
9430060I03Rik
A730085K08Rik
A930003A15Rik
Aatk
AB349811
Abcc12
Ablim3
abParts
Acacb
Ackr2
Adam12
Adrbk2
Adssl1
AK003327
AK005576
AK015900
AK020914
AK028549
AK032654
AK040202
AK040671
AK048257
AK076949
AK077405
AK080631
AK081086
AK082503
AK085446
AK085570
AK087024
AK195420
Alpl
Als2cr11
Als2cr12
Ankrd11
Anks1
Ano10
Ano2
Ano7
Aox1
Aox2
Arhgef1
Arpc3
Arsi
Asb1
Ascc1
Aspscr1
Atp2a2
Atp9a
AW549542
Axl
Azi1
B4galt5
Bahcc1
Banp
BC004004
Bc1
Brf1
Bri3
Btrc
C2cd4c
Capn10
Capn8
Cbfa2t2
Cbln1
Ccdc13
Ccdc138
Ccdc147
Ccdc167
Ccdc42b
Cd9
Cdh23
Cebpa
Cep250
Cep89
Chadl
Chrd
Chst3
Cnbp
Cnnm2
Cog6
Copg2
Coro1c
Csf1r
Ctbp2
Ctif
Cyp3a11
Cyp3a16
Cyp3a41a
Cyth3
Cyth4
D130017N08Rik
D17Wsu92e
D7Ertd443e
D84001
Ddx17
Ddx54
Dera
Dhx32
Disp1
Dnajb12
Dnajc8
Dnal4
DQ691845
DQ714940
DQ725650
DQ725791
Dym
E130304I02Rik
Efcc1
Eif2b3
Eif4a3
Eif4g3
Epb4.1
Epb4.1l1
Eps8
Espnl
Fam126b
Fam222a
Fank1
Fbxl18
Fbxw4
Fgr
Ficd
Foxk2
Foxl1
Fscn1
Gls2
Gltscr1l
Gm10637
Gm11468
Gm11762
Gm16063
Gm16863
Gm20750
Gm2447
Gpc1
Gpt2
Grid1
Grm5
Gsk3a
Hdac4
Hhipl2
Hnrnpul1
Hvcn1
Iffo1
Inf2
Itfg1
JA187517
Jph3
Kcna1
Kcna6
Kcnj4
Klf14
Klhl3
Lhfp
Lhpp
Lonp2
Lrig3
Lrrfip1
Lyzl4
Lyzl4os
2015-03-09
Mark3
Mcu
Mgat3
Mir6238
Mir7669
Mkl1
Mroh8
N4bp1
Ncf4
Ndufb3
Neto2
Neurl1a
Nfatc2
Nhlrc3
Nlrp4a
Nlrp9c
Nox4
Nploc4
Nptx2
Nsd1
Nt5c2
Oaz1
Ocm
Olfr292
Olfr293
Olfr301
Oxsr1
Pacs2
Pcdha4-g
Pepd
Phactr4
Phkb
Plbd1
Plekhb2
Plxna4
Podxl
Polr2h
Ppard
Ppargc1b
Ppp1r27
Ppp2r5d
Prokr1
Ptafr
Ptk7
Ptp4a2
Ptpn1
Ptpn11
Ptprf
Ptpro
Ptpru
Pum1
R3hdm2
Radil
Rbak
Rbfox3
Rbm19
Rbms3
Rdh18-ps
Rnf114
Rnf216
Rnf220
Rph3a
Rpn2
Rptor
Sdc3
Sfxn2
Sh3pxd2a
Sh3rf3
Sh3tc2
Siva1
Slc29a3
Slc38a10
Slc6a9
Slc7a10
Slc9a1
Slc9a8
Smad2
Snrk
Snrnp40
Sorcs3
Spint2
Spock1
Sppl3
St3gal3
Sulf2
Sult5a1
Svop
Tcf3
Tcof1
Tex19.1
Tex36
Tifab
Tmem130
Tmem145
Tmem189
Trak1
Trerf1
Trim8
Triobp
TRNA_Gly
Tshz1
Tshz3
Tspan17
Ube3b
Ubr2
Ulk4
Uqcc1
Vamp1
Vegfa
Vmn2r74
Vmn2r75
Vmn2r81
Vmn2r83
Vps8
Vrk1
Vwa5b1
Vwa5b2
Vwf
Wdr96
Xpnpep3
Xrcc6bp1
Zbtb42
Zbtb7c
Zcwpw2
Zfp516
Zfp64
Zfp84
Zswim5

## Sheet: MIPS-E
Gene symbol
1700001J03Rik
1700018B08Rik
1700056E22Rik
1700112H15Rik
1700121N20Rik
1810046K07Rik
2310009B15Rik
2310022B05Rik
3110009F21Rik
4930428G15Rik
4930465M20Rik
4930548J01Rik
4930558C23Rik
4930564D02Rik
4933406K04Rik
9030624J02Rik
AB349811
AB351889
Acp6
Adamts14
Adck1
Adipor2
Afg3l2
Agbl1
Aggf1
Ahdc1
AK015900
AK017296
AK018940
AK039686
AK043531
AK044673
AK075572
AK076660
AK076896
AK082064
AK086943
AK144297
Alpl
Anp32e
Anxa9
Apoc2
Apoc4
Arid1b
Atg2b
Atp6v1e1
Atp6v1g3
Bahcc1
Baiap2l2
Barx2
BB123696
BC035044
BC116387
Begain
Bri3
Btbd9
Cacna1c
Cacna1h
Camk2n1
Camsap1
Card11
Cbln4
Ccdc174
Cecr2
Cep19
Cidea
Clpsl2
Col13a1
Cpb2
Ctcfl
Ctif
Ctnna3
Cyp3a16
Cyp3a57
D6Wsu163e
Ddx10
Dhrs2
Dhrs4
Dio3
Diras2
Disc1
Dixdc1
Dlk1
Dna2
Dusp10
Dym
Ece1
Efcab4b
Eif4ebp2
Emc1
Entpd1
Erc1
Esrrb
Eva1c
F2r
Fbln2
Fgd2
Fgr
Fmod
Foxl1
Gadl1
Galnt2
Gja5
Gm10696
Gm16381
Gm2848
Gm5801
Gpalpp1
Gprc5b
Gse1
Gzmd
Gzme
Herc4
Hk1
Hrh2
Hunk
Ier3ip1
Iffo2
Ifnar2
Igsf21
Iqcg
Iqsec3
Irf8
JA187517
Kalrn
Katnal2
Kif14
Lcor
Lgr6
Llgl2
Lrch1
Lrrc20
Mad1l1
Magi3
Mamld1
2015-03-02
Mbtps1
Meg3
Meiob
Mgat3
Mgat5b
Mir3473f
Mpp2
Mrgprd
Mroh3
Msx2
Mybph
Myo5b
Mypn
Nek7
Olig1
Papd5
Pbld1
Pcnxl2
Pde8b
Pdpk1
Pglyrp1
Plet1os
Poc5
Pou2af1
Ppfia4
Ppp1r12b
Ppp1r8
Psmd4
Psmg3
Ptafr
Ptplb
Pvr
Rab11fip3
Rac2
Rapgef1
Rbfox3
Rbms3
Rdx
Relb
Rptor
Rtl1
Rtn2
Rxra
Selenbp2
Serac1
Siah3
Sipa1l2
Slc12a8
Slc38a10
Slc6a11
Slc6a6
Slc9a1
Smad2
Smurf1
Snx4
Sod1
Spert
St14
St7l
Stox1
Tbc1d16
Tbc1d22b
Tfap2c
Tiam1
Tll2
Tm9sf3
Tmem101
Tmem45b
Tnnt2
Tpt1
Traf7
Trappc6a
Trim33
Trim47
TRNA_Val
Trrap
Tspan11
Tspan15
Ttc13
Tunar
Ube2t
Ubr4
Uimc1
Urb2
Uroc1
Vapb
Vav2
Vmn1r91
Vrk1
Vwa5b1
Wbp2
Wdr25
Wnt5b
Wnt7a
Zc3h12c
Zdhhc14
Zdhhc18
Zfp281
Zfp423
Zmym2

## Sheet: MIPS-G
Gene symbol
1700003G13Rik
1700013D24Rik
1700021F07Rik
1700056E22Rik
1700067P10Rik
1700112H15Rik
1700122O11Rik
2010107E04Rik
2410022M11Rik
2610008E11Rik
2900097C17Rik
3110009F21Rik
4930558C23Rik
9030619P08Rik
9030625G05Rik
9530059O14Rik
A730085K08Rik
AB349653
AB349811
AB353040
abParts
Acbd6
Actb
Actrt2
Adat3
Aifm2
AK005576
AK015900
AK018940
AK019614
AK020556
AK028549
AK029591
AK038749
AK043531
AK080484
AK081086
AK135804
AK136817
AK147021
AK154552
AK190779
Alg10b
Aloxe3
Alpl
Als2cr11
Als2cr12
Ankrd27
Ankrd28
Anks1
Ano10
Ano2
Ano7
Anp32e
Aox2
Apitd1
Apoc2
Apoc4
Apopt1
Arhgef10l
Atp8b3
Auh
AY512917
B4galt5
Bace1
Bag6
Baiap2l1
BB123696
BC004004
Bc1
BC116387
Bcor
Begain
Bmp7
Bpnt1
Brf1
Bri3
C2cd4c
C4a
C4b
Cacna1e
Camta1
Capzb
Car6
Cbfa2t2
Cbln4
Cchcr1
Cd300e
Cd300lf
Cd9
Cdh13
Cdk11b
Cdk5r2
Ceacam20
Cep250
Cep89
Cers2
Cgn
Clcnka
Clpsl2
Clybl
Cnbd2
Col11a2
Col13a1
Colq
Cotl1
Cplx2
Crebbp
Crispld2
Ctcfl
Ctif
Cxxc1
Cyth4
D130017N08Rik
Ddx17
Ddx27
Ddx39b
Dhrs2
Dhrs4
Dicer1
Dio3
Dlk1
Dna2
Dnah2
Dnajc11
Dnmt3l
Dnpep
Dock9
DQ691845
DQ716672
Drd1a
Dscaml1
Dusp10
Dym
Dynlrb1
E130304I02Rik
Ece1
Ecm1
Edem2
Eif4g3
Eif6
Epb4.1l1
Epha4
Etv4
Fads6
Fam117b
Fam126b
Fam19a5
Fam86
Fbxl18
Fbxo42
Fgd2
Fhad1
Foxk1
Fxr2
G630025P09Rik
Gabrd
Galnt15
Gcat
Ggact
Gm10415
Gm10696
Gm10714
Gm11468
Gm14474
Gm14812
Gm17751
Gm2447
Gm2762
Gm4759
Gm4906
Gm8221
Gm8989
Gnas
Gpatch1
Gpc1
Gpr35
Gsdmd
Gucy2e
Gzmb
Gzmd
Gzme
Gzmn
H2afy2
H2-Eb2
H2-L
Hdac4
Herc4
Hhipl2
Hk1
Hkdc1
Hyou1
Iffo1
Igsf21
Il2rb
Inf2
Itch
Itgb1
Itgb5
JA187517
Kalrn
Katnal2
Kcng1
Kmt2a
Lipg
Llgl2
Lmf2
Lmln
LOC100504608
Lrig3
Lrrfip1
Ly6h
Ly6k
Lyzl4
Lzic
Malat1
Mapk4
Mark3
Meg3
Megf6
Meox1
Mgat3
Mgat5b
Mir1970
Mir466n
Mir6343
Mir6393
Mirg
Mlycd
Mov10l1
Mpp2
Mroh4
Mrpl38
Mtor
Myh10
Myh9
Myo5b
Mypn
Ncoa6
Ndel1
Ndufb3
Neurog1
Nfatc2
Nhlrc3
Nkpd1
Nlrp9b
Notch4
Nptx2
Ntn1
Oaz1
Ocm
Olfr1352
Olfr694
Olfr704
Ophn1
Ovol1
Pacsin1
Palm
Pard6b
Pbld1
Pcca
Pck1
Pdcd5
Pex14
Pgd
Pglyrp1
Pigu
Pla2g5
Plekhm2
Pmepa1
Pnpla1
Ppl
Ppm1n
Ppp1r3e
Ppp4r4
Prdm16
Prex1
Prima1
Prkcz
Prrxl1
Prss57
Ptpn1
Pvrl1
Rab37
Rac2
Radil
Raly
Rbak
Rbfox1
Rbm19
Rbm38
Relb
Rere
Rexo1
Rnf115
Rnf17
Rnf216
Ror2
Rpn2
Rufy4
Scamp4
Sdk1
Selenbp2
Serpina1a
Serpina1d
Sh3bp5
Siva1
Ski
Skor2
Slc12a8
Slc16a7
Slc24a4
Slc4a3
Slc7a10
Smad2
Smad7
Smurf1
Snx27
Snx4
Spock1
Spsb2
Sptlc1
Srm
St8sia5
Stau1
Sumo2
Syt10
Tamm41
Tardbp
Tas1r2
Tctex1d2
Tdrd9
Tdrkh
Tet1
Tfap2c
Tgfbi
Tm9sf2
Tmem102
Tmem110
Tmem179
Tmem259
Tmem82
Tnk1
Tns1
Tor1aip1
Trappc6a
Trem3
Trerf1
Trim47
Trmt61a
Trp73
Trpc4
Trpc7
Tsga10ip
Tshz3
Tspan17
Ttll8
Ube4a
Ube4b
Ubiad1
Ubr2
Ubr4
Ulk4
Umps
Vapb
Vmn1r118
Vmn2r81
Vps26a
Vwa5b1
Vwf
Wbp2
Wdr16
Xpr1
Xrcc6bp1
Yipf6
Zbtb17
Zbtb42
Zbtb7c
Zc3h3
Zdhhc19
Zdhhc25
Zfp623
Zfp647
Zmym2
