# Supplementary material for: Analysis of a transgenic Oct4 enhancer reveals high fidelity long-range chromosomal interactions
Source: Sci Rep. 2015 Oct 5;5:14558. doi: 10.1038/srep14558 (PMC4592970; doi:10.1038/srep14558)
Supplement: Supplementary Table 4 [file srep14558-s5.xlsx]

## Sheet: MES-E & MES-G
Gene symbol
1700056E22Rik
4933406K04Rik
AK015900
AK081086
Bahcc1
BC004004
Capn8
Cep89
Disp1
DQ691845
E130304I02Rik
Fgr
Gm2447
JA187517
Nhlrc3
Nploc4
Rbfox3
Slc7a10
Sult5a1
Tshz3
Vrk1

## Sheet: MIPS-E & MIPS-G
Gene symbol
1700056E22Rik
1700112H15Rik
3110009F21Rik
4930558C23Rik
AB349811
AK015900
AK018940
AK043531
Alpl
Anp32e
Apoc2
Apoc4
BB123696
BC116387
Begain
Bri3
Cbln4
Clpsl2
Col13a1
Ctcfl
Ctif
Dhrs2
Dhrs4
Dio3
Dlk1
Dna2
Dusp10
Dym
Ece1
Fgd2
Gm10696
Gzmd
Gzme
Herc4
Hk1
Igsf21
JA187517
Kalrn
Katnal2
Llgl2
Meg3
Mgat3
Mgat5b
Mpp2
Myo5b
Mypn
Pbld1
Pglyrp1
Rac2
Relb
Selenbp2
Slc12a8
Smad2
Smurf1
Snx4
Tfap2c
Trappc6a
Trim47
Ubr4
Vapb
Vwa5b1
Wbp2
Zmym2
